# Supplementary material for: Benzo-thia-fused [n]thienoacenequinodimethanes with small to moderate diradical characters: the role of pro-aromaticity versus anti-aromaticity
Source: Chem Sci. 2016 Jan 19;7(5):3036–46. doi: 10.1039/c5sc04706d (PMC6005137; doi:10.1039/c5sc04706d)
Supplement: Supplementary file 2 [file SC-007-C5SC04706D-s002.cif]

# Electronic Supplementary Material (ESI) for Chemical Science.
# This journal is © The Royal Society of Chemistry 2016

####################################################################### 
# 
# This file contains crystal structure data downloaded from the 
# Cambridge Structural Database (CSD) hosted by the Cambridge 
# Crystallographic Data Centre (CCDC).
# 
# Full information about CCDC data access policies and citation 
# guidelines are available at http://www.ccdc.cam.ac.uk/access/V1 
# 
# Audit and citation data items may have been added by the CCDC. 
# Please retain this information to preserve the provenance of 
# this file and to allow appropriate attribution of the data. 
# 
#######################################################################

data_F211
_audit_block_doi                 10.5517/cc1jn1jr
_database_code_depnum_ccdc_archive 'CCDC 1419444'
_audit_update_record             
;
2015-08-18 deposited with the CCDC.
2016-01-19 downloaded from the CCDC.
;

_audit_creation_method           SHELXL-2014/6
_chemical_name_systematic        Th1-TIPS
_chemical_name_common            ?
_chemical_melting_point          ?
_chemical_formula_moiety         ?
_chemical_formula_sum            'C48 H66 S3 Si2'
_chemical_formula_weight         795.36

loop_
_atom_type_symbol
_atom_type_description
_atom_type_scat_dispersion_real
_atom_type_scat_dispersion_imag
_atom_type_scat_source
C C 0.0033 0.0016 'International Tables Vol C Tables 4.2.6.8 and 6.1.1.4'
H H 0.0000 0.0000 'International Tables Vol C Tables 4.2.6.8 and 6.1.1.4'
Si Si 0.0817 0.0704 'International Tables Vol C Tables 4.2.6.8 and 6.1.1.4'
S S 0.1246 0.1234 'International Tables Vol C Tables 4.2.6.8 and 6.1.1.4'

_space_group_crystal_system      triclinic
_space_group_IT_number           2
_space_group_name_H-M_alt        'P -1'
_space_group_name_Hall           '-P 1'

_shelx_space_group_comment       
; 
The symmetry employed for this shelxl refinement is uniquely defined 
by the following loop, which should always be used as a source of 
symmetry information in preference to the above space-group names. 
They are only intended as comments. 
;

loop_
_space_group_symop_operation_xyz
'x, y, z'
'-x, -y, -z'

_cell_length_a                   9.8336(6)
_cell_length_b                   14.2701(9)
_cell_length_c                   16.3902(10)
_cell_angle_alpha                83.637(2)
_cell_angle_beta                 85.505(2)
_cell_angle_gamma                83.306(2)
_cell_volume                     2265.2(2)
_cell_formula_units_Z            2
_cell_measurement_temperature    100(2)
_cell_measurement_reflns_used    9138
_cell_measurement_theta_min      2.41
_cell_measurement_theta_max      28.24

_exptl_crystal_description       Thin_Plate
_exptl_crystal_colour            Red
_exptl_crystal_density_meas      'Not Measured'
_exptl_crystal_density_method    'Not Measured'
_exptl_crystal_density_diffrn    1.166
_exptl_crystal_F_000             860
_exptl_transmission_factor_min   ?
_exptl_transmission_factor_max   ?
_exptl_crystal_size_max          0.530
_exptl_crystal_size_mid          0.390
_exptl_crystal_size_min          0.060
_exptl_absorpt_coefficient_mu    0.248
_shelx_estimated_absorpt_T_min   0.880
_shelx_estimated_absorpt_T_max   0.985
_exptl_absorpt_correction_type   Multi-scan
_exptl_absorpt_correction_T_min  0.5761
_exptl_absorpt_correction_T_max  0.7457
_exptl_absorpt_process_details   'Sadabs, (Sheldrick 2012)'
_exptl_absorpt_special_details   ?
_diffrn_ambient_temperature      100(2)
_diffrn_radiation_wavelength     0.71073
_diffrn_radiation_type           MoK\a
_diffrn_source                   'Sealed Microfocusing Source'
_diffrn_measurement_device_type  'Bruker D8 Venture'
_diffrn_measurement_method       '\f and \w scans'
_diffrn_detector_area_resol_mean ?
_diffrn_reflns_number            48687
_diffrn_reflns_av_unetI/netI     0.0595
_diffrn_reflns_av_R_equivalents  0.0614
_diffrn_reflns_limit_h_min       -13
_diffrn_reflns_limit_h_max       13
_diffrn_reflns_limit_k_min       -19
_diffrn_reflns_limit_k_max       18
_diffrn_reflns_limit_l_min       -21
_diffrn_reflns_limit_l_max       19
_diffrn_reflns_theta_min         2.364
_diffrn_reflns_theta_max         28.282
_diffrn_reflns_theta_full        25.242
_diffrn_measured_fraction_theta_max 0.999
_diffrn_measured_fraction_theta_full 0.999
_diffrn_reflns_Laue_measured_fraction_max 0.999
_diffrn_reflns_Laue_measured_fraction_full 0.999
_diffrn_reflns_point_group_measured_fraction_max 0.999
_diffrn_reflns_point_group_measured_fraction_full 0.999
_reflns_number_total             11236
_reflns_number_gt                8402
_reflns_threshold_expression     'I > 2\s(I)'
_reflns_Friedel_coverage         0.000
_reflns_Friedel_fraction_max     .
_reflns_Friedel_fraction_full    .

_reflns_special_details          
; 
 Reflections were merged by SHELXL according to the crystal 
 class for the calculation of statistics and refinement. 
  
 _reflns_Friedel_fraction is defined as the number of unique 
 Friedel pairs measured divided by the number that would be 
 possible theoretically, ignoring centric projections and 
 systematic absences. 
;

_computing_data_collection       'Bruker APEX2'
_computing_cell_refinement       'Bruker SAINT'
_computing_data_reduction        'Bruker SAINT'
_computing_structure_solution    'SHELXS-97 (Sheldrick 2008)'
_computing_structure_refinement  'SHELXL-2014/6 (Sheldrick, 2014)'
_computing_molecular_graphics    'Bruker SHELXTL'
_computing_publication_material  'Bruker SHELXTL'
_refine_special_details          ?
_refine_ls_structure_factor_coef Fsqd
_refine_ls_matrix_type           full
_refine_ls_weighting_scheme      calc
_refine_ls_weighting_details     
'w=1/[\s^2^(Fo^2^)+(0.0525P)^2^+2.7999P] where P=(Fo^2^+2Fc^2^)/3'
_atom_sites_solution_primary     ?
_atom_sites_solution_secondary   ?
_atom_sites_solution_hydrogens   geom
_refine_ls_hydrogen_treatment    constr
_refine_ls_extinction_method     none
_refine_ls_extinction_coef       .
_refine_ls_number_reflns         11236
_refine_ls_number_parameters     496
_refine_ls_number_restraints     0
_refine_ls_R_factor_all          0.0888
_refine_ls_R_factor_gt           0.0591
_refine_ls_wR_factor_ref         0.1444
_refine_ls_wR_factor_gt          0.1306
_refine_ls_goodness_of_fit_ref   1.040
_refine_ls_restrained_S_all      1.040
_refine_ls_shift/su_max          0.001
_refine_ls_shift/su_mean         0.000

loop_
_atom_site_label
_atom_site_type_symbol
_atom_site_fract_x
_atom_site_fract_y
_atom_site_fract_z
_atom_site_U_iso_or_equiv
_atom_site_adp_type
_atom_site_occupancy
_atom_site_site_symmetry_order
_atom_site_calc_flag
_atom_site_refinement_flags_posn
_atom_site_refinement_flags_adp
_atom_site_refinement_flags_occupancy
_atom_site_disorder_assembly
_atom_site_disorder_group
Si1 Si 0.73554(7) 0.94179(5) 0.67093(4) 0.02272(15) Uani 1 1 d . . . . .
Si2 Si 0.79565(6) 0.72909(5) 0.24976(4) 0.01964(14) Uani 1 1 d . . . . .
S1 S 0.50285(6) 0.70971(4) 0.52261(4) 0.02119(13) Uani 1 1 d . . . . .
S2 S 0.17279(7) 0.61002(5) 0.68454(4) 0.02871(15) Uani 1 1 d . . . . .
S3 S 0.20833(6) 0.51228(4) 0.51343(3) 0.02123(13) Uani 1 1 d . . . . .
C1 C 0.4190(2) 0.62781(15) 0.47837(14) 0.0197(5) Uani 1 1 d . . . . .
C2 C 0.3115(2) 0.59621(16) 0.53434(14) 0.0194(5) Uani 1 1 d . . . . .
C3 C 0.2970(2) 0.63684(16) 0.60663(14) 0.0204(5) Uani 1 1 d . . . . .
C4 C 0.3931(2) 0.70277(16) 0.61225(14) 0.0212(5) Uani 1 1 d . . . . .
C5 C 0.3994(2) 0.75467(16) 0.67754(15) 0.0216(5) Uani 1 1 d . . . . .
C6 C 0.3032(2) 0.74475(17) 0.75099(14) 0.0222(5) Uani 1 1 d . . . . .
C7 C 0.2017(2) 0.68320(17) 0.75931(15) 0.0245(5) Uani 1 1 d . . . . .
C8 C 0.1161(3) 0.67492(19) 0.83088(16) 0.0282(5) Uani 1 1 d . . . . .
H8 H 0.0465 0.6334 0.8353 0.034 Uiso 1 1 calc R U . . .
C9 C 0.1312(3) 0.72624(19) 0.89559(16) 0.0288(6) Uani 1 1 d . . . . .
H9 H 0.0727 0.7191 0.9443 0.035 Uiso 1 1 calc R U . . .
C10 C 0.2314(2) 0.78823(17) 0.88999(15) 0.0240(5) Uani 1 1 d . . . . .
C11 C 0.3141(2) 0.79734(17) 0.81759(15) 0.0235(5) Uani 1 1 d . . . . .
H11 H 0.3810 0.8409 0.8127 0.028 Uiso 1 1 calc R U . . .
C12 C 0.4514(2) 0.60136(16) 0.40042(14) 0.0195(5) Uani 1 1 d . . . . .
C13 C 0.3714(2) 0.53594(15) 0.36601(14) 0.0186(5) Uani 1 1 d . . . . .
C14 C 0.4030(2) 0.51345(16) 0.28486(14) 0.0199(5) Uani 1 1 d . . . . .
H14 H 0.4801 0.5379 0.2549 0.024 Uiso 1 1 calc R U . . .
C15 C 0.3269(2) 0.45714(16) 0.24646(14) 0.0204(5) Uani 1 1 d . . . . .
C16 C 0.2148(2) 0.42148(17) 0.29248(15) 0.0243(5) Uani 1 1 d . . . . .
H16 H 0.1602 0.3831 0.2679 0.029 Uiso 1 1 calc R U . . .
C17 C 0.1818(2) 0.44078(17) 0.37252(15) 0.0224(5) Uani 1 1 d . . . . .
H17 H 0.1054 0.4155 0.4024 0.027 Uiso 1 1 calc R U . . .
C18 C 0.2601(2) 0.49737(16) 0.41012(14) 0.0196(5) Uani 1 1 d . . . . .
C19 C 0.2508(3) 0.84034(18) 0.96497(15) 0.0281(5) Uani 1 1 d . . . . .
C20 C 0.3613(3) 0.9088(2) 0.94659(17) 0.0363(6) Uani 1 1 d . . . . .
H20A H 0.3354 0.9559 0.9007 0.054 Uiso 1 1 calc R U . . .
H20B H 0.4495 0.8731 0.9319 0.054 Uiso 1 1 calc R U . . .
H20C H 0.3694 0.9411 0.9954 0.054 Uiso 1 1 calc R U . . .
C21 C 0.2937(3) 0.7657(2) 1.03552(17) 0.0409(7) Uani 1 1 d . . . . .
H21A H 0.3045 0.7973 1.0844 0.061 Uiso 1 1 calc R U . . .
H21B H 0.3810 0.7300 1.0193 0.061 Uiso 1 1 calc R U . . .
H21C H 0.2230 0.7222 1.0480 0.061 Uiso 1 1 calc R U . . .
C22 C 0.1156(3) 0.8971(2) 0.99115(18) 0.0386(7) Uani 1 1 d . . . . .
H22A H 0.0902 0.9469 0.9472 0.058 Uiso 1 1 calc R U . . .
H22B H 0.1267 0.9260 1.0414 0.058 Uiso 1 1 calc R U . . .
H22C H 0.0433 0.8546 1.0016 0.058 Uiso 1 1 calc R U . . .
C23 C 0.3572(2) 0.43727(17) 0.15638(14) 0.0224(5) Uani 1 1 d . . . . .
C24 C 0.5004(3) 0.46054(19) 0.12347(15) 0.0290(6) Uani 1 1 d . . . . .
H24A H 0.5050 0.5289 0.1220 0.044 Uiso 1 1 calc R U . . .
H24B H 0.5193 0.4412 0.0678 0.044 Uiso 1 1 calc R U . . .
H24C H 0.5687 0.4264 0.1595 0.044 Uiso 1 1 calc R U . . .
C25 C 0.2505(3) 0.49876(19) 0.10434(16) 0.0312(6) Uani 1 1 d . . . . .
H25A H 0.1585 0.4822 0.1233 0.047 Uiso 1 1 calc R U . . .
H25B H 0.2692 0.4874 0.0464 0.047 Uiso 1 1 calc R U . . .
H25C H 0.2557 0.5659 0.1101 0.047 Uiso 1 1 calc R U . . .
C26 C 0.3463(3) 0.33276(17) 0.14718(15) 0.0270(5) Uani 1 1 d . . . . .
H26A H 0.4069 0.2925 0.1845 0.041 Uiso 1 1 calc R U . . .
H26B H 0.3735 0.3200 0.0903 0.041 Uiso 1 1 calc R U . . .
H26C H 0.2513 0.3190 0.1608 0.041 Uiso 1 1 calc R U . . .
C27 C 0.5024(2) 0.81719(17) 0.67511(14) 0.0221(5) Uani 1 1 d . . . . .
C28 C 0.5909(2) 0.86937(17) 0.67481(15) 0.0234(5) Uani 1 1 d . . . . .
C29 C 0.7410(3) 0.98636(18) 0.77454(16) 0.0275(5) Uani 1 1 d . . . . .
H29 H 0.8183 1.0267 0.7707 0.033 Uiso 1 1 calc R U . . .
C30 C 0.6083(3) 1.0495(2) 0.79545(17) 0.0346(6) Uani 1 1 d . . . . .
H30A H 0.5294 1.0139 0.7940 0.052 Uiso 1 1 calc R U . . .
H30B H 0.6000 1.1057 0.7551 0.052 Uiso 1 1 calc R U . . .
H30C H 0.6109 1.0694 0.8506 0.052 Uiso 1 1 calc R U . . .
C31 C 0.7684(3) 0.9066(2) 0.84328(17) 0.0363(6) Uani 1 1 d . . . . .
H31A H 0.7714 0.9338 0.8954 0.054 Uiso 1 1 calc R U . . .
H31B H 0.8566 0.8698 0.8306 0.054 Uiso 1 1 calc R U . . .
H31C H 0.6950 0.8651 0.8480 0.054 Uiso 1 1 calc R U . . .
C32 C 0.8934(3) 0.85731(19) 0.64985(16) 0.0282(5) Uani 1 1 d . . . . .
H32 H 0.8942 0.8057 0.6964 0.034 Uiso 1 1 calc R U . . .
C33 C 1.0273(3) 0.9025(2) 0.6518(2) 0.0421(7) Uani 1 1 d . . . . .
H33A H 1.1058 0.8555 0.6414 0.063 Uiso 1 1 calc R U . . .
H33B H 1.0321 0.9246 0.7060 0.063 Uiso 1 1 calc R U . . .
H33C H 1.0294 0.9565 0.6093 0.063 Uiso 1 1 calc R U . . .
C34 C 0.8926(3) 0.8085(2) 0.57161(17) 0.0352(6) Uani 1 1 d . . . . .
H34A H 0.9003 0.8553 0.5235 0.053 Uiso 1 1 calc R U . . .
H34B H 0.8066 0.7800 0.5718 0.053 Uiso 1 1 calc R U . . .
H34C H 0.9702 0.7590 0.5693 0.053 Uiso 1 1 calc R U . . .
C35 C 0.6964(3) 1.04644(18) 0.59201(16) 0.0282(5) Uani 1 1 d . . . . .
H35 H 0.6027 1.0758 0.6092 0.034 Uiso 1 1 calc R U . . .
C36 C 0.7912(3) 1.1248(2) 0.5909(2) 0.0384(7) Uani 1 1 d . . . . .
H36A H 0.8854 1.1000 0.5748 0.058 Uiso 1 1 calc R U . . .
H36B H 0.7879 1.1462 0.6459 0.058 Uiso 1 1 calc R U . . .
H36C H 0.7606 1.1784 0.5514 0.058 Uiso 1 1 calc R U . . .
C37 C 0.6864(3) 1.0194(2) 0.50582(17) 0.0360(6) Uani 1 1 d . . . . .
H37A H 0.6473 1.0747 0.4710 0.054 Uiso 1 1 calc R U . . .
H37B H 0.6273 0.9683 0.5081 0.054 Uiso 1 1 calc R U . . .
H37C H 0.7782 0.9978 0.4827 0.054 Uiso 1 1 calc R U . . .
C38 C 0.5594(2) 0.64150(16) 0.35071(14) 0.0214(5) Uani 1 1 d . . . . .
C39 C 0.6505(2) 0.67652(17) 0.30852(15) 0.0240(5) Uani 1 1 d . . . . .
C40 C 0.9546(2) 0.67392(17) 0.30130(15) 0.0227(5) Uani 1 1 d . . . . .
H40 H 0.9513 0.6037 0.3063 0.027 Uiso 1 1 calc R U . . .
C41 C 0.9572(3) 0.70101(18) 0.38863(15) 0.0277(5) Uani 1 1 d . . . . .
H41A H 1.0331 0.6627 0.4160 0.042 Uiso 1 1 calc R U . . .
H41B H 0.8703 0.6894 0.4195 0.042 Uiso 1 1 calc R U . . .
H41C H 0.9699 0.7684 0.3865 0.042 Uiso 1 1 calc R U . . .
C42 C 1.0881(3) 0.6932(2) 0.25089(17) 0.0329(6) Uani 1 1 d . . . . .
H42A H 1.0975 0.7612 0.2460 0.049 Uiso 1 1 calc R U . . .
H42B H 1.0861 0.6726 0.1959 0.049 Uiso 1 1 calc R U . . .
H42C H 1.1662 0.6580 0.2785 0.049 Uiso 1 1 calc R U . . .
C43 C 0.7586(2) 0.86179(17) 0.24865(15) 0.0232(5) Uani 1 1 d . . . . .
H43 H 0.6787 0.8805 0.2139 0.028 Uiso 1 1 calc R U . . .
C44 C 0.7140(3) 0.89677(19) 0.33224(17) 0.0321(6) Uani 1 1 d . . . . .
H44A H 0.7928 0.8885 0.3664 0.048 Uiso 1 1 calc R U . . .
H44B H 0.6417 0.8602 0.3593 0.048 Uiso 1 1 calc R U . . .
H44C H 0.6788 0.9641 0.3247 0.048 Uiso 1 1 calc R U . . .
C45 C 0.8754(3) 0.91511(19) 0.20666(19) 0.0364(6) Uani 1 1 d . . . . .
H45A H 0.8453 0.9833 0.2003 0.055 Uiso 1 1 calc R U . . .
H45B H 0.9010 0.8932 0.1524 0.055 Uiso 1 1 calc R U . . .
H45C H 0.9549 0.9030 0.2404 0.055 Uiso 1 1 calc R U . . .
C46 C 0.8023(3) 0.6970(2) 0.14116(16) 0.0330(6) Uani 1 1 d . . . . .
H46 H 0.8795 0.7276 0.1095 0.040 Uiso 1 1 calc R U . . .
C47 C 0.8321(3) 0.5896(2) 0.13702(18) 0.0403(7) Uani 1 1 d . . . . .
H47A H 0.7582 0.5576 0.1678 0.061 Uiso 1 1 calc R U . . .
H47B H 0.9195 0.5667 0.1611 0.061 Uiso 1 1 calc R U . . .
H47C H 0.8375 0.5760 0.0795 0.061 Uiso 1 1 calc R U . . .
C48 C 0.6695(4) 0.7351(3) 0.0988(2) 0.0612(11) Uani 1 1 d . . . . .
H48A H 0.6757 0.7154 0.0431 0.092 Uiso 1 1 calc R U . . .
H48B H 0.6573 0.8046 0.0957 0.092 Uiso 1 1 calc R U . . .
H48C H 0.5909 0.7097 0.1306 0.092 Uiso 1 1 calc R U . . .

loop_
_atom_site_aniso_label
_atom_site_aniso_U_11
_atom_site_aniso_U_22
_atom_site_aniso_U_33
_atom_site_aniso_U_23
_atom_site_aniso_U_13
_atom_site_aniso_U_12
Si1 0.0202(3) 0.0240(3) 0.0264(3) -0.0102(3) -0.0043(3) -0.0035(3)
Si2 0.0186(3) 0.0218(3) 0.0194(3) -0.0053(2) -0.0026(2) -0.0019(2)
S1 0.0193(3) 0.0216(3) 0.0252(3) -0.0089(2) -0.0056(2) -0.0037(2)
S2 0.0297(3) 0.0363(4) 0.0235(3) -0.0104(3) 0.0001(3) -0.0121(3)
S3 0.0217(3) 0.0245(3) 0.0199(3) -0.0061(2) -0.0042(2) -0.0070(2)
C1 0.0175(11) 0.0168(11) 0.0261(12) -0.0047(9) -0.0095(9) 0.0006(9)
C2 0.0185(11) 0.0190(11) 0.0219(11) -0.0054(9) -0.0076(9) 0.0000(9)
C3 0.0203(11) 0.0231(11) 0.0189(11) -0.0057(9) -0.0057(9) -0.0004(9)
C4 0.0197(11) 0.0216(11) 0.0233(11) -0.0045(9) -0.0085(9) 0.0006(9)
C5 0.0198(11) 0.0189(11) 0.0279(12) -0.0049(9) -0.0114(10) -0.0004(9)
C6 0.0207(11) 0.0239(12) 0.0213(11) -0.0037(9) -0.0052(9) 0.0047(9)
C7 0.0228(12) 0.0266(12) 0.0251(12) -0.0076(10) -0.0063(10) 0.0011(10)
C8 0.0250(13) 0.0327(14) 0.0280(13) -0.0060(11) 0.0014(10) -0.0072(11)
C9 0.0266(13) 0.0327(14) 0.0272(13) -0.0066(11) 0.0026(11) -0.0033(11)
C10 0.0230(12) 0.0251(12) 0.0220(12) -0.0039(10) -0.0010(10) 0.0060(10)
C11 0.0194(11) 0.0228(12) 0.0290(13) -0.0045(10) -0.0066(10) -0.0004(9)
C12 0.0160(11) 0.0203(11) 0.0231(11) -0.0045(9) -0.0054(9) -0.0008(9)
C13 0.0180(11) 0.0160(10) 0.0227(11) -0.0053(9) -0.0077(9) 0.0021(9)
C14 0.0173(11) 0.0194(11) 0.0234(11) -0.0040(9) -0.0052(9) 0.0002(9)
C15 0.0202(11) 0.0199(11) 0.0221(11) -0.0067(9) -0.0053(9) 0.0007(9)
C16 0.0238(12) 0.0256(12) 0.0267(12) -0.0098(10) -0.0074(10) -0.0054(10)
C17 0.0194(11) 0.0246(12) 0.0254(12) -0.0081(10) -0.0031(9) -0.0053(9)
C18 0.0204(11) 0.0194(11) 0.0201(11) -0.0049(9) -0.0055(9) -0.0010(9)
C19 0.0320(14) 0.0284(13) 0.0248(12) -0.0061(10) 0.0024(11) -0.0060(11)
C20 0.0417(16) 0.0425(16) 0.0286(14) -0.0147(12) 0.0040(12) -0.0147(13)
C21 0.0563(19) 0.0408(16) 0.0255(14) -0.0029(12) -0.0063(13) -0.0031(14)
C22 0.0403(16) 0.0367(16) 0.0382(16) -0.0128(13) 0.0107(13) -0.0026(13)
C23 0.0238(12) 0.0232(12) 0.0215(11) -0.0078(9) -0.0074(10) 0.0004(9)
C24 0.0294(13) 0.0360(14) 0.0233(12) -0.0103(11) -0.0020(10) -0.0031(11)
C25 0.0337(14) 0.0327(14) 0.0264(13) -0.0053(11) -0.0087(11) 0.0061(11)
C26 0.0306(13) 0.0254(13) 0.0264(12) -0.0114(10) -0.0052(11) 0.0017(10)
C27 0.0235(12) 0.0230(12) 0.0205(11) -0.0070(9) -0.0062(9) 0.0012(10)
C28 0.0247(12) 0.0233(12) 0.0240(12) -0.0076(9) -0.0058(10) -0.0021(10)
C29 0.0268(13) 0.0287(13) 0.0307(13) -0.0142(11) -0.0043(11) -0.0070(10)
C30 0.0359(15) 0.0351(15) 0.0343(14) -0.0149(12) -0.0017(12) 0.0006(12)
C31 0.0431(16) 0.0372(15) 0.0311(14) -0.0134(12) -0.0085(12) -0.0013(13)
C32 0.0260(13) 0.0285(13) 0.0314(13) -0.0074(11) -0.0042(11) -0.0032(10)
C33 0.0222(13) 0.0406(17) 0.065(2) -0.0150(15) -0.0006(14) -0.0019(12)
C34 0.0369(15) 0.0343(15) 0.0344(15) -0.0145(12) -0.0017(12) 0.0059(12)
C35 0.0232(12) 0.0287(13) 0.0344(14) -0.0086(11) -0.0031(11) -0.0041(10)
C36 0.0354(15) 0.0326(15) 0.0494(18) -0.0039(13) -0.0068(13) -0.0096(12)
C37 0.0424(16) 0.0343(15) 0.0318(14) -0.0037(12) -0.0051(12) -0.0049(13)
C38 0.0217(12) 0.0211(11) 0.0234(12) -0.0081(9) -0.0090(10) -0.0004(9)
C39 0.0222(12) 0.0256(12) 0.0267(12) -0.0078(10) -0.0069(10) -0.0047(10)
C40 0.0221(12) 0.0199(11) 0.0262(12) -0.0042(9) -0.0048(10) 0.0007(9)
C41 0.0274(13) 0.0290(13) 0.0278(13) -0.0038(10) -0.0099(11) -0.0010(10)
C42 0.0214(13) 0.0383(15) 0.0381(15) -0.0082(12) -0.0011(11) 0.0039(11)
C43 0.0218(12) 0.0216(11) 0.0264(12) -0.0038(10) -0.0054(10) 0.0002(9)
C44 0.0356(15) 0.0266(13) 0.0338(14) -0.0106(11) -0.0002(12) 0.0027(11)
C45 0.0421(16) 0.0237(13) 0.0425(16) -0.0034(12) 0.0072(13) -0.0061(12)
C46 0.0415(16) 0.0353(15) 0.0237(13) -0.0107(11) -0.0051(12) -0.0021(12)
C47 0.0467(17) 0.0416(16) 0.0367(15) -0.0214(13) -0.0067(13) -0.0024(14)
C48 0.086(3) 0.061(2) 0.0402(18) -0.0206(16) -0.0393(19) 0.014(2)

_geom_special_details            
; 
 All esds (except the esd in the dihedral angle between two l.s. planes) 
 are estimated using the full covariance matrix.  The cell esds are taken 
 into account individually in the estimation of esds in distances, angles 
 and torsion angles; correlations between esds in cell parameters are only 
 used when they are defined by crystal symmetry.  An approximate (isotropic) 
 treatment of cell esds is used for estimating esds involving l.s. planes. 
;

loop_
_geom_bond_atom_site_label_1
_geom_bond_atom_site_label_2
_geom_bond_distance
_geom_bond_site_symmetry_2
_geom_bond_publ_flag
Si1 C28 1.847(2) . ?
Si1 C29 1.885(2) . ?
Si1 C32 1.886(3) . ?
Si1 C35 1.889(3) . ?
Si2 C39 1.845(3) . ?
Si2 C46 1.881(3) . ?
Si2 C40 1.884(2) . ?
Si2 C43 1.885(2) . ?
S1 C4 1.754(3) . ?
S1 C1 1.755(2) . ?
S2 C3 1.740(3) . ?
S2 C7 1.755(2) . ?
S3 C2 1.735(2) . ?
S3 C18 1.758(2) . ?
C1 C12 1.375(3) . ?
C1 C2 1.424(3) . ?
C2 C3 1.366(3) . ?
C3 C4 1.423(3) . ?
C4 C5 1.376(3) . ?
C5 C27 1.422(3) . ?
C5 C6 1.476(3) . ?
C6 C7 1.394(3) . ?
C6 C11 1.409(3) . ?
C7 C8 1.391(4) . ?
C8 C9 1.380(4) . ?
C8 H8 0.9500 . ?
C9 C10 1.390(4) . ?
C9 H9 0.9500 . ?
C10 C11 1.388(4) . ?
C10 C19 1.540(3) . ?
C11 H11 0.9500 . ?
C12 C38 1.422(3) . ?
C12 C13 1.472(3) . ?
C13 C18 1.396(3) . ?
C13 C14 1.406(3) . ?
C14 C15 1.389(3) . ?
C14 H14 0.9500 . ?
C15 C16 1.399(3) . ?
C15 C23 1.534(3) . ?
C16 C17 1.376(3) . ?
C16 H16 0.9500 . ?
C17 C18 1.398(3) . ?
C17 H17 0.9500 . ?
C19 C22 1.531(4) . ?
C19 C21 1.532(4) . ?
C19 C20 1.535(4) . ?
C20 H20A 0.9800 . ?
C20 H20B 0.9800 . ?
C20 H20C 0.9800 . ?
C21 H21A 0.9800 . ?
C21 H21B 0.9800 . ?
C21 H21C 0.9800 . ?
C22 H22A 0.9800 . ?
C22 H22B 0.9800 . ?
C22 H22C 0.9800 . ?
C23 C24 1.527(4) . ?
C23 C26 1.533(3) . ?
C23 C25 1.536(3) . ?
C24 H24A 0.9800 . ?
C24 H24B 0.9800 . ?
C24 H24C 0.9800 . ?
C25 H25A 0.9800 . ?
C25 H25B 0.9800 . ?
C25 H25C 0.9800 . ?
C26 H26A 0.9800 . ?
C26 H26B 0.9800 . ?
C26 H26C 0.9800 . ?
C27 C28 1.208(3) . ?
C29 C31 1.526(4) . ?
C29 C30 1.535(4) . ?
C29 H29 1.0000 . ?
C30 H30A 0.9800 . ?
C30 H30B 0.9800 . ?
C30 H30C 0.9800 . ?
C31 H31A 0.9800 . ?
C31 H31B 0.9800 . ?
C31 H31C 0.9800 . ?
C32 C34 1.527(4) . ?
C32 C33 1.536(4) . ?
C32 H32 1.0000 . ?
C33 H33A 0.9800 . ?
C33 H33B 0.9800 . ?
C33 H33C 0.9800 . ?
C34 H34A 0.9800 . ?
C34 H34B 0.9800 . ?
C34 H34C 0.9800 . ?
C35 C37 1.518(4) . ?
C35 C36 1.535(4) . ?
C35 H35 1.0000 . ?
C36 H36A 0.9800 . ?
C36 H36B 0.9800 . ?
C36 H36C 0.9800 . ?
C37 H37A 0.9800 . ?
C37 H37B 0.9800 . ?
C37 H37C 0.9800 . ?
C38 C39 1.208(3) . ?
C40 C41 1.526(3) . ?
C40 C42 1.532(4) . ?
C40 H40 1.0000 . ?
C41 H41A 0.9800 . ?
C41 H41B 0.9800 . ?
C41 H41C 0.9800 . ?
C42 H42A 0.9800 . ?
C42 H42B 0.9800 . ?
C42 H42C 0.9800 . ?
C43 C44 1.525(3) . ?
C43 C45 1.529(4) . ?
C43 H43 1.0000 . ?
C44 H44A 0.9800 . ?
C44 H44B 0.9800 . ?
C44 H44C 0.9800 . ?
C45 H45A 0.9800 . ?
C45 H45B 0.9800 . ?
C45 H45C 0.9800 . ?
C46 C47 1.534(4) . ?
C46 C48 1.542(4) . ?
C46 H46 1.0000 . ?
C47 H47A 0.9800 . ?
C47 H47B 0.9800 . ?
C47 H47C 0.9800 . ?
C48 H48A 0.9800 . ?
C48 H48B 0.9800 . ?
C48 H48C 0.9800 . ?

loop_
_geom_angle_atom_site_label_1
_geom_angle_atom_site_label_2
_geom_angle_atom_site_label_3
_geom_angle
_geom_angle_site_symmetry_1
_geom_angle_site_symmetry_3
_geom_angle_publ_flag
C28 Si1 C29 108.71(11) . . ?
C28 Si1 C32 104.90(11) . . ?
C29 Si1 C32 109.88(11) . . ?
C28 Si1 C35 106.30(11) . . ?
C29 Si1 C35 108.90(12) . . ?
C32 Si1 C35 117.74(12) . . ?
C39 Si2 C46 108.33(12) . . ?
C39 Si2 C40 106.10(11) . . ?
C46 Si2 C40 110.33(12) . . ?
C39 Si2 C43 107.11(11) . . ?
C46 Si2 C43 108.87(12) . . ?
C40 Si2 C43 115.80(11) . . ?
C4 S1 C1 92.21(11) . . ?
C3 S2 C7 102.55(12) . . ?
C2 S3 C18 101.84(11) . . ?
C12 C1 C2 126.1(2) . . ?
C12 C1 S1 124.24(18) . . ?
C2 C1 S1 109.60(16) . . ?
C3 C2 C1 114.4(2) . . ?
C3 C2 S3 122.51(19) . . ?
C1 C2 S3 123.09(17) . . ?
C2 C3 C4 113.8(2) . . ?
C2 C3 S2 122.96(18) . . ?
C4 C3 S2 123.26(18) . . ?
C5 C4 C3 125.6(2) . . ?
C5 C4 S1 124.40(19) . . ?
C3 C4 S1 109.99(17) . . ?
C4 C5 C27 119.4(2) . . ?
C4 C5 C6 121.2(2) . . ?
C27 C5 C6 119.4(2) . . ?
C7 C6 C11 117.1(2) . . ?
C7 C6 C5 123.1(2) . . ?
C11 C6 C5 119.8(2) . . ?
C8 C7 C6 120.6(2) . . ?
C8 C7 S2 115.05(19) . . ?
C6 C7 S2 124.36(19) . . ?
C9 C8 C7 120.8(2) . . ?
C9 C8 H8 119.6 . . ?
C7 C8 H8 119.6 . . ?
C8 C9 C10 120.5(2) . . ?
C8 C9 H9 119.8 . . ?
C10 C9 H9 119.8 . . ?
C11 C10 C9 118.1(2) . . ?
C11 C10 C19 122.6(2) . . ?
C9 C10 C19 119.2(2) . . ?
C10 C11 C6 122.9(2) . . ?
C10 C11 H11 118.6 . . ?
C6 C11 H11 118.6 . . ?
C1 C12 C38 119.5(2) . . ?
C1 C12 C13 121.0(2) . . ?
C38 C12 C13 119.4(2) . . ?
C18 C13 C14 117.9(2) . . ?
C18 C13 C12 122.3(2) . . ?
C14 C13 C12 119.7(2) . . ?
C15 C14 C13 123.0(2) . . ?
C15 C14 H14 118.5 . . ?
C13 C14 H14 118.5 . . ?
C14 C15 C16 117.1(2) . . ?
C14 C15 C23 122.8(2) . . ?
C16 C15 C23 120.1(2) . . ?
C17 C16 C15 121.5(2) . . ?
C17 C16 H16 119.2 . . ?
C15 C16 H16 119.2 . . ?
C16 C17 C18 120.4(2) . . ?
C16 C17 H17 119.8 . . ?
C18 C17 H17 119.8 . . ?
C13 C18 C17 120.0(2) . . ?
C13 C18 S3 125.03(17) . . ?
C17 C18 S3 114.97(18) . . ?
C22 C19 C21 109.3(2) . . ?
C22 C19 C20 108.5(2) . . ?
C21 C19 C20 109.1(2) . . ?
C22 C19 C10 109.9(2) . . ?
C21 C19 C10 108.0(2) . . ?
C20 C19 C10 112.1(2) . . ?
C19 C20 H20A 109.5 . . ?
C19 C20 H20B 109.5 . . ?
H20A C20 H20B 109.5 . . ?
C19 C20 H20C 109.5 . . ?
H20A C20 H20C 109.5 . . ?
H20B C20 H20C 109.5 . . ?
C19 C21 H21A 109.5 . . ?
C19 C21 H21B 109.5 . . ?
H21A C21 H21B 109.5 . . ?
C19 C21 H21C 109.5 . . ?
H21A C21 H21C 109.5 . . ?
H21B C21 H21C 109.5 . . ?
C19 C22 H22A 109.5 . . ?
C19 C22 H22B 109.5 . . ?
H22A C22 H22B 109.5 . . ?
C19 C22 H22C 109.5 . . ?
H22A C22 H22C 109.5 . . ?
H22B C22 H22C 109.5 . . ?
C24 C23 C26 108.5(2) . . ?
C24 C23 C15 111.93(19) . . ?
C26 C23 C15 110.5(2) . . ?
C24 C23 C25 108.8(2) . . ?
C26 C23 C25 108.56(19) . . ?
C15 C23 C25 108.48(19) . . ?
C23 C24 H24A 109.5 . . ?
C23 C24 H24B 109.5 . . ?
H24A C24 H24B 109.5 . . ?
C23 C24 H24C 109.5 . . ?
H24A C24 H24C 109.5 . . ?
H24B C24 H24C 109.5 . . ?
C23 C25 H25A 109.5 . . ?
C23 C25 H25B 109.5 . . ?
H25A C25 H25B 109.5 . . ?
C23 C25 H25C 109.5 . . ?
H25A C25 H25C 109.5 . . ?
H25B C25 H25C 109.5 . . ?
C23 C26 H26A 109.5 . . ?
C23 C26 H26B 109.5 . . ?
H26A C26 H26B 109.5 . . ?
C23 C26 H26C 109.5 . . ?
H26A C26 H26C 109.5 . . ?
H26B C26 H26C 109.5 . . ?
C28 C27 C5 178.5(3) . . ?
C27 C28 Si1 175.5(2) . . ?
C31 C29 C30 110.7(2) . . ?
C31 C29 Si1 112.98(17) . . ?
C30 C29 Si1 110.57(17) . . ?
C31 C29 H29 107.4 . . ?
C30 C29 H29 107.4 . . ?
Si1 C29 H29 107.4 . . ?
C29 C30 H30A 109.5 . . ?
C29 C30 H30B 109.5 . . ?
H30A C30 H30B 109.5 . . ?
C29 C30 H30C 109.5 . . ?
H30A C30 H30C 109.5 . . ?
H30B C30 H30C 109.5 . . ?
C29 C31 H31A 109.5 . . ?
C29 C31 H31B 109.5 . . ?
H31A C31 H31B 109.5 . . ?
C29 C31 H31C 109.5 . . ?
H31A C31 H31C 109.5 . . ?
H31B C31 H31C 109.5 . . ?
C34 C32 C33 110.9(2) . . ?
C34 C32 Si1 114.33(18) . . ?
C33 C32 Si1 112.87(18) . . ?
C34 C32 H32 106.0 . . ?
C33 C32 H32 106.0 . . ?
Si1 C32 H32 106.0 . . ?
C32 C33 H33A 109.5 . . ?
C32 C33 H33B 109.5 . . ?
H33A C33 H33B 109.5 . . ?
C32 C33 H33C 109.5 . . ?
H33A C33 H33C 109.5 . . ?
H33B C33 H33C 109.5 . . ?
C32 C34 H34A 109.5 . . ?
C32 C34 H34B 109.5 . . ?
H34A C34 H34B 109.5 . . ?
C32 C34 H34C 109.5 . . ?
H34A C34 H34C 109.5 . . ?
H34B C34 H34C 109.5 . . ?
C37 C35 C36 110.9(2) . . ?
C37 C35 Si1 113.93(18) . . ?
C36 C35 Si1 114.23(18) . . ?
C37 C35 H35 105.6 . . ?
C36 C35 H35 105.6 . . ?
Si1 C35 H35 105.6 . . ?
C35 C36 H36A 109.5 . . ?
C35 C36 H36B 109.5 . . ?
H36A C36 H36B 109.5 . . ?
C35 C36 H36C 109.5 . . ?
H36A C36 H36C 109.5 . . ?
H36B C36 H36C 109.5 . . ?
C35 C37 H37A 109.5 . . ?
C35 C37 H37B 109.5 . . ?
H37A C37 H37B 109.5 . . ?
C35 C37 H37C 109.5 . . ?
H37A C37 H37C 109.5 . . ?
H37B C37 H37C 109.5 . . ?
C39 C38 C12 179.3(3) . . ?
C38 C39 Si2 176.5(2) . . ?
C41 C40 C42 110.8(2) . . ?
C41 C40 Si2 112.52(17) . . ?
C42 C40 Si2 113.51(17) . . ?
C41 C40 H40 106.5 . . ?
C42 C40 H40 106.5 . . ?
Si2 C40 H40 106.5 . . ?
C40 C41 H41A 109.5 . . ?
C40 C41 H41B 109.5 . . ?
H41A C41 H41B 109.5 . . ?
C40 C41 H41C 109.5 . . ?
H41A C41 H41C 109.5 . . ?
H41B C41 H41C 109.5 . . ?
C40 C42 H42A 109.5 . . ?
C40 C42 H42B 109.5 . . ?
H42A C42 H42B 109.5 . . ?
C40 C42 H42C 109.5 . . ?
H42A C42 H42C 109.5 . . ?
H42B C42 H42C 109.5 . . ?
C44 C43 C45 110.4(2) . . ?
C44 C43 Si2 114.91(17) . . ?
C45 C43 Si2 113.04(17) . . ?
C44 C43 H43 105.9 . . ?
C45 C43 H43 105.9 . . ?
Si2 C43 H43 105.9 . . ?
C43 C44 H44A 109.5 . . ?
C43 C44 H44B 109.5 . . ?
H44A C44 H44B 109.5 . . ?
C43 C44 H44C 109.5 . . ?
H44A C44 H44C 109.5 . . ?
H44B C44 H44C 109.5 . . ?
C43 C45 H45A 109.5 . . ?
C43 C45 H45B 109.5 . . ?
H45A C45 H45B 109.5 . . ?
C43 C45 H45C 109.5 . . ?
H45A C45 H45C 109.5 . . ?
H45B C45 H45C 109.5 . . ?
C47 C46 C48 110.1(2) . . ?
C47 C46 Si2 111.95(19) . . ?
C48 C46 Si2 111.9(2) . . ?
C47 C46 H46 107.6 . . ?
C48 C46 H46 107.6 . . ?
Si2 C46 H46 107.6 . . ?
C46 C47 H47A 109.5 . . ?
C46 C47 H47B 109.5 . . ?
H47A C47 H47B 109.5 . . ?
C46 C47 H47C 109.5 . . ?
H47A C47 H47C 109.5 . . ?
H47B C47 H47C 109.5 . . ?
C46 C48 H48A 109.5 . . ?
C46 C48 H48B 109.5 . . ?
H48A C48 H48B 109.5 . . ?
C46 C48 H48C 109.5 . . ?
H48A C48 H48C 109.5 . . ?
H48B C48 H48C 109.5 . . ?

loop_
_geom_torsion_atom_site_label_1
_geom_torsion_atom_site_label_2
_geom_torsion_atom_site_label_3
_geom_torsion_atom_site_label_4
_geom_torsion
_geom_torsion_site_symmetry_1
_geom_torsion_site_symmetry_2
_geom_torsion_site_symmetry_3
_geom_torsion_site_symmetry_4
_geom_torsion_publ_flag
C4 S1 C1 C12 177.0(2) . . . . ?
C4 S1 C1 C2 -1.26(17) . . . . ?
C12 C1 C2 C3 -177.1(2) . . . . ?
S1 C1 C2 C3 1.2(2) . . . . ?
C12 C1 C2 S3 3.5(3) . . . . ?
S1 C1 C2 S3 -178.22(12) . . . . ?
C18 S3 C2 C3 173.46(19) . . . . ?
C18 S3 C2 C1 -7.2(2) . . . . ?
C1 C2 C3 C4 -0.4(3) . . . . ?
S3 C2 C3 C4 179.02(16) . . . . ?
C1 C2 C3 S2 179.80(16) . . . . ?
S3 C2 C3 S2 -0.8(3) . . . . ?
C7 S2 C3 C2 -179.2(2) . . . . ?
C7 S2 C3 C4 1.0(2) . . . . ?
C2 C3 C4 C5 178.8(2) . . . . ?
S2 C3 C4 C5 -1.4(3) . . . . ?
C2 C3 C4 S1 -0.6(3) . . . . ?
S2 C3 C4 S1 179.23(13) . . . . ?
C1 S1 C4 C5 -178.3(2) . . . . ?
C1 S1 C4 C3 1.07(17) . . . . ?
C3 C4 C5 C27 179.2(2) . . . . ?
S1 C4 C5 C27 -1.5(3) . . . . ?
C3 C4 C5 C6 0.7(3) . . . . ?
S1 C4 C5 C6 -179.97(17) . . . . ?
C4 C5 C6 C7 0.2(3) . . . . ?
C27 C5 C6 C7 -178.2(2) . . . . ?
C4 C5 C6 C11 178.6(2) . . . . ?
C27 C5 C6 C11 0.2(3) . . . . ?
C11 C6 C7 C8 -0.1(3) . . . . ?
C5 C6 C7 C8 178.3(2) . . . . ?
C11 C6 C7 S2 -178.90(17) . . . . ?
C5 C6 C7 S2 -0.5(3) . . . . ?
C3 S2 C7 C8 -178.91(19) . . . . ?
C3 S2 C7 C6 -0.1(2) . . . . ?
C6 C7 C8 C9 -1.0(4) . . . . ?
S2 C7 C8 C9 177.9(2) . . . . ?
C7 C8 C9 C10 0.8(4) . . . . ?
C8 C9 C10 C11 0.6(4) . . . . ?
C8 C9 C10 C19 -176.7(2) . . . . ?
C9 C10 C11 C6 -1.8(3) . . . . ?
C19 C10 C11 C6 175.3(2) . . . . ?
C7 C6 C11 C10 1.6(3) . . . . ?
C5 C6 C11 C10 -176.9(2) . . . . ?
C2 C1 C12 C38 178.0(2) . . . . ?
S1 C1 C12 C38 0.1(3) . . . . ?
C2 C1 C12 C13 1.3(3) . . . . ?
S1 C1 C12 C13 -176.73(16) . . . . ?
C1 C12 C13 C18 -0.3(3) . . . . ?
C38 C12 C13 C18 -177.1(2) . . . . ?
C1 C12 C13 C14 177.2(2) . . . . ?
C38 C12 C13 C14 0.4(3) . . . . ?
C18 C13 C14 C15 1.7(3) . . . . ?
C12 C13 C14 C15 -175.8(2) . . . . ?
C13 C14 C15 C16 -0.6(3) . . . . ?
C13 C14 C15 C23 176.6(2) . . . . ?
C14 C15 C16 C17 -0.4(3) . . . . ?
C23 C15 C16 C17 -177.7(2) . . . . ?
C15 C16 C17 C18 0.2(4) . . . . ?
C14 C13 C18 C17 -1.9(3) . . . . ?
C12 C13 C18 C17 175.6(2) . . . . ?
C14 C13 C18 S3 177.02(17) . . . . ?
C12 C13 C18 S3 -5.5(3) . . . . ?
C16 C17 C18 C13 1.0(3) . . . . ?
C16 C17 C18 S3 -178.04(19) . . . . ?
C2 S3 C18 C13 8.3(2) . . . . ?
C2 S3 C18 C17 -172.74(18) . . . . ?
C11 C10 C19 C22 126.0(3) . . . . ?
C9 C10 C19 C22 -56.9(3) . . . . ?
C11 C10 C19 C21 -114.9(3) . . . . ?
C9 C10 C19 C21 62.2(3) . . . . ?
C11 C10 C19 C20 5.3(3) . . . . ?
C9 C10 C19 C20 -177.6(2) . . . . ?
C14 C15 C23 C24 16.8(3) . . . . ?
C16 C15 C23 C24 -166.1(2) . . . . ?
C14 C15 C23 C26 137.8(2) . . . . ?
C16 C15 C23 C26 -45.0(3) . . . . ?
C14 C15 C23 C25 -103.3(3) . . . . ?
C16 C15 C23 C25 73.9(3) . . . . ?
C28 Si1 C29 C31 63.1(2) . . . . ?
C32 Si1 C29 C31 -51.2(2) . . . . ?
C35 Si1 C29 C31 178.53(19) . . . . ?
C28 Si1 C29 C30 -61.6(2) . . . . ?
C32 Si1 C29 C30 -175.88(18) . . . . ?
C35 Si1 C29 C30 53.8(2) . . . . ?
C28 Si1 C32 C34 57.0(2) . . . . ?
C29 Si1 C32 C34 173.74(19) . . . . ?
C35 Si1 C32 C34 -60.9(2) . . . . ?
C28 Si1 C32 C33 -175.0(2) . . . . ?
C29 Si1 C32 C33 -58.3(2) . . . . ?
C35 Si1 C32 C33 67.1(2) . . . . ?
C28 Si1 C35 C37 -61.9(2) . . . . ?
C29 Si1 C35 C37 -178.84(19) . . . . ?
C32 Si1 C35 C37 55.3(2) . . . . ?
C28 Si1 C35 C36 169.3(2) . . . . ?
C29 Si1 C35 C36 52.3(2) . . . . ?
C32 Si1 C35 C36 -73.6(2) . . . . ?
C39 Si2 C40 C41 -65.19(19) . . . . ?
C46 Si2 C40 C41 177.68(18) . . . . ?
C43 Si2 C40 C41 53.5(2) . . . . ?
C39 Si2 C40 C42 168.01(18) . . . . ?
C46 Si2 C40 C42 50.9(2) . . . . ?
C43 Si2 C40 C42 -73.3(2) . . . . ?
C39 Si2 C43 C44 48.1(2) . . . . ?
C46 Si2 C43 C44 165.05(19) . . . . ?
C40 Si2 C43 C44 -70.0(2) . . . . ?
C39 Si2 C43 C45 176.15(18) . . . . ?
C46 Si2 C43 C45 -66.9(2) . . . . ?
C40 Si2 C43 C45 58.0(2) . . . . ?
C39 Si2 C46 C47 -63.8(2) . . . . ?
C40 Si2 C46 C47 52.0(2) . . . . ?
C43 Si2 C46 C47 -179.9(2) . . . . ?
C39 Si2 C46 C48 60.3(3) . . . . ?
C40 Si2 C46 C48 176.1(2) . . . . ?
C43 Si2 C46 C48 -55.8(3) . . . . ?

_refine_diff_density_max         1.451
_refine_diff_density_min         -0.524
_refine_diff_density_rms         0.080

_shelxl_version_number           2014/6

_shelx_res_file                  
; 
TITL F211.res in P-1 
CELL  0.71073   9.8336  14.2701  16.3902   83.637   85.505   83.306 
ZERR    2.000   0.0006   0.0009   0.0010    0.002    0.002    0.002 
LATT 1 
SFAC C  H  Si S 
UNIT 96  132  4  6 
L.S. 10 
SHEL 9999 0.75 
ACTA 
BOND $H 
CONF 
FMAP 2 
PLAN 20 
SIZE 0.53 0.39 0.06 
TEMP -173.150 
WGHT    0.052500    2.799900 
FVAR       0.10902 
SI1   3    0.735538    0.941787    0.670932    11.00000    0.02016    0.02397 = 
         0.02643   -0.01021   -0.00432   -0.00345 
SI2   3    0.795653    0.729087    0.249759    11.00000    0.01864    0.02178 = 
         0.01937   -0.00529   -0.00264   -0.00190 
S1    4    0.502854    0.709708    0.522608    11.00000    0.01925    0.02164 = 
         0.02516   -0.00889   -0.00560   -0.00375 
S2    4    0.172792    0.610017    0.684538    11.00000    0.02970    0.03627 = 
         0.02353   -0.01036    0.00013   -0.01207 
S3    4    0.208334    0.512277    0.513430    11.00000    0.02167    0.02452 = 
         0.01988   -0.00607   -0.00417   -0.00699 
C1    1    0.418976    0.627806    0.478366    11.00000    0.01752    0.01678 = 
         0.02613   -0.00474   -0.00946    0.00059 
C2    1    0.311549    0.596211    0.534345    11.00000    0.01854    0.01898 = 
         0.02191   -0.00539   -0.00764    0.00004 
C3    1    0.297044    0.636842    0.606627    11.00000    0.02025    0.02315 = 
         0.01892   -0.00575   -0.00573   -0.00041 
C4    1    0.393103    0.702771    0.612245    11.00000    0.01967    0.02164 = 
         0.02325   -0.00448   -0.00851    0.00061 
C5    1    0.399364    0.754666    0.677543    11.00000    0.01982    0.01888 = 
         0.02788   -0.00488   -0.01143   -0.00043 
C6    1    0.303157    0.744746    0.750987    11.00000    0.02066    0.02386 = 
         0.02130   -0.00366   -0.00516    0.00466 
C7    1    0.201691    0.683203    0.759313    11.00000    0.02282    0.02657 = 
         0.02515   -0.00761   -0.00630    0.00106 
C8    1    0.116142    0.674917    0.830881    11.00000    0.02505    0.03273 = 
         0.02801   -0.00595    0.00138   -0.00716 
AFIX  43 
H8    2    0.046488    0.633414    0.835271    11.00000   -1.20000 
AFIX   0 
C9    1    0.131196    0.726237    0.895588    11.00000    0.02660    0.03271 = 
         0.02717   -0.00665    0.00263   -0.00328 
AFIX  43 
H9    2    0.072675    0.719143    0.944300    11.00000   -1.20000 
AFIX   0 
C10   1    0.231375    0.788233    0.889994    11.00000    0.02297    0.02509 = 
         0.02204   -0.00392   -0.00098    0.00595 
C11   1    0.314106    0.797341    0.817588    11.00000    0.01937    0.02278 = 
         0.02900   -0.00452   -0.00660   -0.00042 
AFIX  43 
H11   2    0.381024    0.840930    0.812719    11.00000   -1.20000 
AFIX   0 
C12   1    0.451380    0.601363    0.400418    11.00000    0.01600    0.02034 = 
         0.02306   -0.00449   -0.00544   -0.00079 
C13   1    0.371361    0.535941    0.366014    11.00000    0.01797    0.01597 = 
         0.02265   -0.00530   -0.00773    0.00212 
C14   1    0.403020    0.513450    0.284862    11.00000    0.01733    0.01940 = 
         0.02340   -0.00402   -0.00518    0.00017 
AFIX  43 
H14   2    0.480077    0.537896    0.254889    11.00000   -1.20000 
AFIX   0 
C15   1    0.326854    0.457136    0.246461    11.00000    0.02020    0.01989 = 
         0.02212   -0.00673   -0.00535    0.00073 
C16   1    0.214805    0.421478    0.292476    11.00000    0.02377    0.02560 = 
         0.02668   -0.00979   -0.00745   -0.00545 
AFIX  43 
H16   2    0.160203    0.383055    0.267910    11.00000   -1.20000 
AFIX   0 
C17   1    0.181839    0.440775    0.372520    11.00000    0.01937    0.02458 = 
         0.02541   -0.00806   -0.00307   -0.00534 
AFIX  43 
H17   2    0.105362    0.415464    0.402419    11.00000   -1.20000 
AFIX   0 
C18   1    0.260137    0.497371    0.410117    11.00000    0.02037    0.01941 = 
         0.02009   -0.00490   -0.00546   -0.00102 
C19   1    0.250841    0.840339    0.964972    11.00000    0.03196    0.02837 = 
         0.02479   -0.00614    0.00243   -0.00604 
C20   1    0.361263    0.908809    0.946591    11.00000    0.04167    0.04246 = 
         0.02862   -0.01473    0.00401   -0.01473 
AFIX 137 
H20A  2    0.335431    0.955880    0.900667    11.00000   -1.50000 
H20B  2    0.449459    0.873149    0.931933    11.00000   -1.50000 
H20C  2    0.369411    0.941120    0.995435    11.00000   -1.50000 
AFIX   0 
C21   1    0.293709    0.765728    1.035517    11.00000    0.05628    0.04085 = 
         0.02553   -0.00291   -0.00634   -0.00307 
AFIX 137 
H21A  2    0.304515    0.797259    1.084412    11.00000   -1.50000 
H21B  2    0.381001    0.729971    1.019259    11.00000   -1.50000 
H21C  2    0.223031    0.722228    1.048006    11.00000   -1.50000 
AFIX   0 
C22   1    0.115594    0.897088    0.991152    11.00000    0.04033    0.03671 = 
         0.03820   -0.01281    0.01066   -0.00262 
AFIX 137 
H22A  2    0.090246    0.946920    0.947183    11.00000   -1.50000 
H22B  2    0.126695    0.926033    1.041385    11.00000   -1.50000 
H22C  2    0.043293    0.854625    1.001639    11.00000   -1.50000 
AFIX   0 
C23   1    0.357243    0.437268    0.156384    11.00000    0.02384    0.02316 = 
         0.02152   -0.00779   -0.00740    0.00043 
C24   1    0.500380    0.460540    0.123475    11.00000    0.02939    0.03599 = 
         0.02332   -0.01031   -0.00204   -0.00306 
AFIX 137 
H24A  2    0.504964    0.528950    0.121977    11.00000   -1.50000 
H24B  2    0.519304    0.441224    0.067803    11.00000   -1.50000 
H24C  2    0.568715    0.426380    0.159528    11.00000   -1.50000 
AFIX   0 
C25   1    0.250499    0.498756    0.104339    11.00000    0.03372    0.03270 = 
         0.02638   -0.00528   -0.00875    0.00612 
AFIX 137 
H25A  2    0.158480    0.482211    0.123273    11.00000   -1.50000 
H25B  2    0.269241    0.487438    0.046435    11.00000   -1.50000 
H25C  2    0.255668    0.565853    0.110103    11.00000   -1.50000 
AFIX   0 
C26   1    0.346280    0.332756    0.147178    11.00000    0.03062    0.02541 = 
         0.02642   -0.01143   -0.00519    0.00171 
AFIX 137 
H26A  2    0.406945    0.292462    0.184522    11.00000   -1.50000 
H26B  2    0.373535    0.320002    0.090323    11.00000   -1.50000 
H26C  2    0.251349    0.318971    0.160801    11.00000   -1.50000 
AFIX   0 
C27   1    0.502426    0.817189    0.675113    11.00000    0.02355    0.02305 = 
         0.02053   -0.00699   -0.00625    0.00124 
C28   1    0.590867    0.869369    0.674810    11.00000    0.02471    0.02328 = 
         0.02402   -0.00757   -0.00583   -0.00214 
C29   1    0.740985    0.986362    0.774536    11.00000    0.02675    0.02874 = 
         0.03071   -0.01419   -0.00432   -0.00699 
AFIX  13 
H29   2    0.818328    1.026685    0.770701    11.00000   -1.20000 
AFIX   0 
C30   1    0.608337    1.049544    0.795451    11.00000    0.03591    0.03508 = 
         0.03430   -0.01485   -0.00171    0.00062 
AFIX 137 
H30A  2    0.529368    1.013884    0.793968    11.00000   -1.50000 
H30B  2    0.600030    1.105657    0.755137    11.00000   -1.50000 
H30C  2    0.610925    1.069429    0.850602    11.00000   -1.50000 
AFIX   0 
C31   1    0.768448    0.906628    0.843278    11.00000    0.04306    0.03720 = 
         0.03110   -0.01341   -0.00851   -0.00128 
AFIX 137 
H31A  2    0.771413    0.933802    0.895379    11.00000   -1.50000 
H31B  2    0.856581    0.869806    0.830569    11.00000   -1.50000 
H31C  2    0.694985    0.865072    0.848028    11.00000   -1.50000 
AFIX   0 
C32   1    0.893447    0.857308    0.649853    11.00000    0.02603    0.02854 = 
         0.03143   -0.00738   -0.00424   -0.00319 
AFIX  13 
H32   2    0.894161    0.805683    0.696406    11.00000   -1.20000 
AFIX   0 
C33   1    1.027286    0.902541    0.651815    11.00000    0.02225    0.04064 = 
         0.06479   -0.01496   -0.00061   -0.00186 
AFIX 137 
H33A  2    1.105799    0.855454    0.641425    11.00000   -1.50000 
H33B  2    1.032101    0.924566    0.705957    11.00000   -1.50000 
H33C  2    1.029354    0.956464    0.609313    11.00000   -1.50000 
AFIX   0 
C34   1    0.892566    0.808527    0.571606    11.00000    0.03692    0.03428 = 
         0.03441   -0.01450   -0.00168    0.00592 
AFIX 137 
H34A  2    0.900302    0.855330    0.523450    11.00000   -1.50000 
H34B  2    0.806594    0.779972    0.571794    11.00000   -1.50000 
H34C  2    0.970237    0.758965    0.569342    11.00000   -1.50000 
AFIX   0 
C35   1    0.696418    1.046445    0.592008    11.00000    0.02318    0.02867 = 
         0.03444   -0.00862   -0.00307   -0.00415 
AFIX  13 
H35   2    0.602667    1.075817    0.609156    11.00000   -1.20000 
AFIX   0 
C36   1    0.791159    1.124844    0.590934    11.00000    0.03535    0.03255 = 
         0.04939   -0.00388   -0.00683   -0.00965 
AFIX 137 
H36A  2    0.885409    1.100016    0.574779    11.00000   -1.50000 
H36B  2    0.787918    1.146203    0.645925    11.00000   -1.50000 
H36C  2    0.760639    1.178367    0.551413    11.00000   -1.50000 
AFIX   0 
C37   1    0.686433    1.019406    0.505823    11.00000    0.04241    0.03433 = 
         0.03177   -0.00369   -0.00512   -0.00488 
AFIX 137 
H37A  2    0.647330    1.074704    0.470985    11.00000   -1.50000 
H37B  2    0.627329    0.968297    0.508138    11.00000   -1.50000 
H37C  2    0.778194    0.997765    0.482719    11.00000   -1.50000 
AFIX   0 
C38   1    0.559402    0.641497    0.350714    11.00000    0.02167    0.02108 = 
         0.02339   -0.00809   -0.00900   -0.00041 
C39   1    0.650457    0.676517    0.308519    11.00000    0.02223    0.02555 = 
         0.02672   -0.00778   -0.00692   -0.00472 
C40   1    0.954582    0.673915    0.301297    11.00000    0.02213    0.01992 = 
         0.02622   -0.00418   -0.00476    0.00068 
AFIX  13 
H40   2    0.951301    0.603722    0.306317    11.00000   -1.20000 
AFIX   0 
C41   1    0.957183    0.701011    0.388629    11.00000    0.02737    0.02901 = 
         0.02782   -0.00383   -0.00991   -0.00097 
AFIX 137 
H41A  2    1.033097    0.662685    0.415988    11.00000   -1.50000 
H41B  2    0.870250    0.689383    0.419455    11.00000   -1.50000 
H41C  2    0.969873    0.768362    0.386514    11.00000   -1.50000 
AFIX   0 
C42   1    1.088094    0.693169    0.250887    11.00000    0.02136    0.03827 = 
         0.03806   -0.00820   -0.00108    0.00388 
AFIX 137 
H42A  2    1.097456    0.761223    0.245962    11.00000   -1.50000 
H42B  2    1.086101    0.672605    0.195935    11.00000   -1.50000 
H42C  2    1.166158    0.658000    0.278507    11.00000   -1.50000 
AFIX   0 
C43   1    0.758578    0.861792    0.248646    11.00000    0.02180    0.02165 = 
         0.02645   -0.00380   -0.00536    0.00018 
AFIX  13 
H43   2    0.678708    0.880536    0.213905    11.00000   -1.20000 
AFIX   0 
C44   1    0.713998    0.896772    0.332238    11.00000    0.03562    0.02662 = 
         0.03384   -0.01056   -0.00023    0.00267 
AFIX 137 
H44A  2    0.792769    0.888541    0.366444    11.00000   -1.50000 
H44B  2    0.641737    0.860177    0.359323    11.00000   -1.50000 
H44C  2    0.678834    0.964081    0.324674    11.00000   -1.50000 
AFIX   0 
C45   1    0.875438    0.915107    0.206662    11.00000    0.04213    0.02372 = 
         0.04251   -0.00342    0.00725   -0.00612 
AFIX 137 
H45A  2    0.845329    0.983289    0.200307    11.00000   -1.50000 
H45B  2    0.901030    0.893221    0.152387    11.00000   -1.50000 
H45C  2    0.954872    0.902989    0.240377    11.00000   -1.50000 
AFIX   0 
C46   1    0.802335    0.697001    0.141159    11.00000    0.04155    0.03532 = 
         0.02368   -0.01069   -0.00507   -0.00206 
AFIX  13 
H46   2    0.879506    0.727552    0.109534    11.00000   -1.20000 
AFIX   0 
C47   1    0.832061    0.589628    0.137021    11.00000    0.04672    0.04160 = 
         0.03669   -0.02138   -0.00673   -0.00236 
AFIX 137 
H47A  2    0.758199    0.557593    0.167840    11.00000   -1.50000 
H47B  2    0.919457    0.566697    0.161099    11.00000   -1.50000 
H47C  2    0.837517    0.576000    0.079482    11.00000   -1.50000 
AFIX   0 
C48   1    0.669475    0.735138    0.098762    11.00000    0.08570    0.06137 = 
         0.04017   -0.02063   -0.03933    0.01430 
AFIX 137 
H48A  2    0.675741    0.715375    0.043081    11.00000   -1.50000 
H48B  2    0.657342    0.804556    0.095694    11.00000   -1.50000 
H48C  2    0.590921    0.709717    0.130571    11.00000   -1.50000 
AFIX   0 
HKLF 4 
  
REM  F211.res in P-1 
REM R1 =  0.0591 for    8402 Fo > 4sig(Fo)  and  0.0888 for all   11236 data 
REM    496 parameters refined using      0 restraints 
  
END 
  
WGHT      0.0523      2.8287 
  
REM Highest difference peak  1.451,  deepest hole -0.524,  1-sigma level  0.080 
Q1    1   0.7801  0.9768  0.6333  11.00000  0.05    1.45 
Q2    1   0.2357  0.6360  0.6715  11.00000  0.05    1.28 
Q3    1   0.5542  0.7279  0.4854  11.00000  0.05    0.91 
Q4    1   0.5557  0.8363  0.6361  11.00000  0.05    0.73 
Q5    1   0.3716  0.8367  0.7890  11.00000  0.05    0.72 
Q6    1   0.2957  0.8270  0.8621  11.00000  0.05    0.70 
Q7    1   0.1860  0.7052  0.8178  11.00000  0.05    0.67 
Q8    1   0.3541  0.7746  0.7202  11.00000  0.05    0.64 
Q9    1   0.0458  0.6655  0.9851  11.00000  0.05    0.63 
Q10   1   0.1324  0.7513  0.9709  11.00000  0.05    0.62 
Q11   1   0.7216  0.6987  0.2701  11.00000  0.05    0.58 
Q12   1   0.4448  0.7153  0.5814  11.00000  0.05    0.58 
Q13   1   0.9419  0.9036  0.6103  11.00000  0.05    0.57 
Q14   1   0.6475  0.8952  0.6411  11.00000  0.05    0.54 
Q15   1   0.4644  0.7821  0.6503  11.00000  0.05    0.53 
Q16   1   0.3463  0.4478  0.2047  11.00000  0.05    0.53 
Q17   1   0.2649  0.7089  0.7514  11.00000  0.05    0.52 
Q18   1   0.1874  0.7594  0.8797  11.00000  0.05    0.50 
Q19   1   0.2638  0.5282  0.4562  11.00000  0.05    0.48 
Q20   1   0.8832  0.7039  0.2793  11.00000  0.05    0.43 
;
_shelx_res_checksum              47911

_shelx_hkl_file                  
; 
  -2   0   0  351.28   17.94 
  -2   0   0  340.68   17.97 
  -2   0   0  313.98   17.94 
  -2   0   0  356.06   17.96 
   2   0   0  350.37   17.94 
   2   0   0  351.63   18.00 
   2   0   0  347.02   17.96 
   2   0   0  313.48   17.94 
  -3   0   0   15.75    0.88 
  -3   0   0   14.41    0.83 
  -3   0   0   15.98    0.81 
  -3   0   0   13.51    0.88 
   3   0   0   15.15    0.82 
   3   0   0   13.82    0.88 
   3   0   0   16.11    0.83 
  -4   0   0    9.89    0.52 
  -4   0   0    9.75    0.61 
  -4   0   0    9.62    0.54 
  -4   0   0    9.17    0.62 
   4   0   0    8.57    0.56 
   4   0   0    8.95    0.53 
   4   0   0    8.49    0.62 
   4   0   0    9.48    0.61 
  -5   0   0    1.00    0.24 
  -5   0   0    1.21    0.14 
  -5   0   0    1.17    0.12 
  -5   0   0    0.99    0.21 
   5   0   0    1.27    0.16 
   5   0   0    1.31    0.23 
   5   0   0    1.38    0.25 
  -6   0   0    1.25    0.16 
  -6   0   0    1.35    0.28 
  -6   0   0    1.19    0.27 
   6   0   0    1.12    0.16 
   6   0   0    2.32    0.32 
   6   0   0    1.44    0.30 
  -7   0   0   14.07    0.81 
  -7   0   0   13.72    1.03 
  -7   0   0   14.17    0.85 
  -7   0   0   14.33    1.01 
   7   0   0   16.68    1.00 
   7   0   0   13.89    0.86 
  -8   0   0    0.39    0.14 
  -8   0   0    0.38    0.36 
  -8   0   0   -0.21    0.34 
  -8   0   0    0.35    0.10 
   8   0   0    0.33    0.24 
   8   0   0    0.35    0.17 
  -9   0   0    1.08    0.48 
  -9   0   0    0.68    0.17 
  -9   0   0    0.62    0.14 
  -9   0   0    0.94    0.47 
   9   0   0    0.97    0.32 
 -10   0   0   12.11    0.70 
 -10   0   0   11.45    0.75 
  10   0   0   10.67    0.99 
 -11   0   0    1.97    0.24 
 -11   0   0    1.62    0.26 
  11   0   0    1.30    0.50 
 -12   0   0   -0.31    0.23 
  12   0   0   -0.47    0.57 
  13   0   0    4.67    0.87 
  12  -1   0    1.62    0.63 
  12  -1   0    2.73    0.64 
 -12   1   0    1.65    0.31 
  11  -1   0   -0.32    0.45 
  11  -1   0    0.28    0.45 
 -11   1   0   -0.15    0.38 
  10  -1   0    0.32    0.39 
 -10   1   0    0.71    0.18 
 -10   1   0    0.23    0.52 
 -10   1   0    0.82    0.19 
   9  -1   0    0.75    0.34 
  -9   1   0    0.65    0.48 
  -9   1   0    1.13    0.18 
  -9   1   0    1.58    0.22 
  -9   1   0    1.20    0.47 
   8  -1   0    0.68    0.28 
   8  -1   0    1.15    0.23 
  -8   1   0    1.09    0.17 
  -8   1   0    1.60    0.40 
  -8   1   0    1.31    0.40 
  -8   1   0    1.15    0.15 
   7  -1   0   15.60    0.95 
   7  -1   0   16.22    1.06 
  -7   1   0   16.33    0.89 
  -7   1   0   15.76    0.92 
  -7   1   0   16.14    1.09 
  -7   1   0   15.49    1.09 
   6  -1   0    2.89    0.27 
   6  -1   0    2.67    0.35 
   6  -1   0    2.81    0.25 
  -6   1   0    3.05    0.22 
  -6   1   0    3.60    0.41 
  -6   1   0    3.22    0.24 
  -6   1   0    2.75    0.40 
   5  -1   0   12.25    0.72 
   5  -1   0   13.13    0.81 
   5  -1   0   12.87    0.70 
   5  -1   0   11.40    0.81 
  -5   1   0   12.95    0.69 
  -5   1   0   12.53    0.80 
  -5   1   0   10.93    0.80 
  -5   1   0   12.60    0.71 
   4  -1   0    0.28    0.12 
   4  -1   0    0.50    0.08 
   4  -1   0    0.38    0.09 
  -4   1   0    0.40    0.07 
  -4   1   0    0.47    0.07 
  -4   1   0    0.27    0.13 
  -4   1   0    0.47    0.15 
   3  -1   0   36.51    1.83 
   3  -1   0   31.00    1.88 
   3  -1   0   35.12    1.84 
  -3   1   0   35.08    1.88 
  -3   1   0   30.24    1.87 
  -3   1   0   35.75    1.82 
  -3   1   0   35.55    1.84 
   2  -1   0    2.36    0.20 
   2  -1   0    2.79    0.17 
   2  -1   0    2.83    0.21 
   2  -1   0    2.76    0.16 
  -2   1   0    2.74    0.17 
  -2   1   0    2.48    0.21 
  -2   1   0    2.36    0.20 
  -2   1   0    2.74    0.16 
   1  -1   0    3.62    0.22 
   1  -1   0    3.44    0.20 
   1  -1   0    3.20    0.20 
   1  -1   0    3.63    0.22 
  -1   1   0    3.59    0.22 
  -1   1   0    3.82    0.20 
  -1   1   0    3.55    0.20 
  -1   1   0    3.33    0.21 
  -1  -1   0   16.08    0.89 
  -1  -1   0   15.11    0.90 
  -1  -1   0   15.08    0.87 
   1   1   0   18.51    0.92 
  -2  -1   0    8.75    0.57 
  -2  -1   0    9.83    0.56 
   2   1   0    8.33    0.57 
   2   1   0    9.83    0.52 
   2   1   0   10.10    0.56 
  -3  -1   0   65.13    3.70 
  -3  -1   0   72.19    3.64 
  -3  -1   0   73.00    3.69 
   3   1   0   73.91    3.64 
   3   1   0   63.84    3.72 
   3   1   0   62.42    3.70 
  -4  -1   0    1.55    0.14 
  -4  -1   0    1.61    0.25 
  -4  -1   0    1.60    0.15 
  -4  -1   0    1.52    0.22 
   4   1   0    1.43    0.21 
   4   1   0    1.59    0.25 
  -5  -1   0   35.75    1.97 
  -5  -1   0   37.67    2.07 
  -5  -1   0   38.41    1.99 
  -5  -1   0   33.98    2.08 
   5   1   0   33.88    2.09 
   5   1   0   38.20    1.99 
   5   1   0   37.73    2.08 
  -6  -1   0   45.18    2.42 
  -6  -1   0   46.20    2.52 
  -6  -1   0   47.47    2.39 
  -6  -1   0   40.72    2.53 
   6   1   0   45.24    2.52 
   6   1   0   41.28    2.54 
   6   1   0   44.69    2.42 
  -7  -1   0    6.23    0.68 
  -7  -1   0    6.38    0.41 
  -7  -1   0    6.64    0.45 
  -7  -1   0    7.03    0.62 
   7   1   0    6.20    0.46 
   7   1   0    6.08    0.66 
   7   1   0    7.63    0.60 
  -8  -1   0   29.59    1.84 
  -8  -1   0   30.64    1.68 
  -8  -1   0   29.22    1.88 
  -8  -1   0   30.42    1.64 
   8   1   0   28.47    1.69 
   8   1   0   31.57    1.84 
  -9  -1   0    2.48    0.55 
  -9  -1   0    1.89    0.60 
  -9  -1   0    1.76    0.22 
  -9  -1   0    1.96    0.27 
   9   1   0    2.02    0.42 
 -10  -1   0    1.36    0.25 
 -10  -1   0    1.49    0.19 
  10   1   0    1.02    0.41 
 -11  -1   0    0.13    0.16 
 -11  -1   0    0.54    0.22 
  11   1   0   -1.03    0.44 
 -12  -1   0    1.48    0.29 
  12   1   0    1.94    0.60 
 -13  -1   0    0.56    0.32 
  13   1   0    0.51    0.74 
  12  -2   0    0.24    0.57 
  12  -2   0    0.17    0.55 
 -12   2   0    0.53    0.27 
  11  -2   0    2.75    0.57 
  11  -2   0    3.00    0.56 
 -11   2   0    2.47    0.32 
  10  -2   0    8.94    0.90 
  10  -2   0    9.30    0.90 
 -10   2   0    8.98    0.61 
 -10   2   0    9.28    0.62 
 -10   2   0    8.31    1.03 
   9  -2   0    1.96    0.37 
   9  -2   0    2.09    0.42 
  -9   2   0    1.50    0.49 
  -9   2   0    1.71    0.21 
  -9   2   0    1.62    0.51 
  -9   2   0    1.75    0.24 
   8  -2   0    4.91    0.56 
   8  -2   0    4.19    0.43 
  -8   2   0    4.88    0.35 
  -8   2   0    4.64    0.36 
  -8   2   0    4.68    0.59 
  -8   2   0    5.59    0.65 
   7  -2   0    0.34    0.12 
   7  -2   0    0.34    0.15 
   7  -2   0    0.22    0.21 
  -7   2   0    0.25    0.26 
  -7   2   0    0.28    0.27 
  -7   2   0    0.19    0.10 
  -7   2   0    0.21    0.09 
   6  -2   0   33.83    1.86 
   6  -2   0   34.04    1.89 
   6  -2   0   34.18    1.98 
  -6   2   0   35.28    1.98 
  -6   2   0   35.37    1.85 
  -6   2   0   31.18    1.96 
  -6   2   0   35.75    1.87 
   5  -2   0   12.80    0.75 
   5  -2   0   13.11    0.83 
   5  -2   0   13.38    0.73 
  -5   2   0   11.90    0.82 
  -5   2   0   13.14    0.73 
  -5   2   0   13.07    0.74 
  -5   2   0   13.14    0.83 
   4  -2   0    0.04    0.05 
   4  -2   0   -0.01    0.10 
  -4   2   0   -0.02    0.11 
  -4   2   0    0.11    0.13 
  -4   2   0    0.01    0.05 
  -4   2   0   -0.01    0.04 
   3  -2   0    1.91    0.14 
   3  -2   0    2.00    0.14 
   3  -2   0    1.79    0.19 
   3  -2   0    2.04    0.21 
  -3   2   0    2.11    0.14 
  -3   2   0    1.83    0.14 
  -3   2   0    1.73    0.19 
  -3   2   0    1.92    0.21 
   2  -2   0   20.99    1.16 
   2  -2   0   21.11    1.15 
   2  -2   0   22.27    1.12 
   2  -2   0   21.25    1.12 
  -2   2   0   20.27    1.12 
  -2   2   0   18.35    1.13 
  -2   2   0   20.97    1.11 
  -2   2   0   21.08    1.15 
   1  -2   0   -0.07    0.04 
   1  -2   0   -0.06    0.04 
   1  -2   0   -0.07    0.03 
   1  -2   0   -0.02    0.02 
  -1   2   0   -0.01    0.04 
  -1   2   0   -0.09    0.04 
  -1   2   0   -0.06    0.05 
  -1   2   0   -0.04    0.02 
   0  -2   0    0.13    0.02 
   0  -2   0    0.09    0.03 
   0  -2   0    0.14    0.04 
   0  -2   0    0.16    0.03 
   0   2   0    0.12    0.04 
   0   2   0    0.15    0.04 
   0   2   0    0.13    0.04 
   0   2   0    0.16    0.03 
  -1  -2   0   19.18    1.02 
  -1  -2   0   19.60    0.99 
  -1  -2   0   19.56    1.00 
  -1  -2   0   16.52    1.03 
   1   2   0   19.91    0.99 
   1   2   0   16.16    1.03 
   1   2   0   19.41    1.00 
   1   2   0   18.32    1.02 
  -2  -2   0  123.46    7.10 
  -2  -2   0  141.04    7.09 
  -2  -2   0  139.72    7.05 
   2   2   0  119.82    7.10 
   2   2   0  137.33    7.05 
   2   2   0  135.78    7.05 
   2   2   0  138.38    7.09 
  -3  -2   0    4.74    0.39 
  -3  -2   0    5.62    0.39 
  -3  -2   0    5.54    0.33 
   3   2   0    5.45    0.32 
   3   2   0    5.64    0.39 
   3   2   0    4.84    0.41 
  -4  -2   0   11.52    0.69 
  -4  -2   0   12.14    0.77 
   4   2   0   12.59    0.69 
   4   2   0   11.37    0.79 
   4   2   0   12.33    0.77 
  -5  -2   0    1.00    0.25 
  -5  -2   0    1.18    0.23 
  -5  -2   0    1.03    0.14 
  -5  -2   0    1.03    0.15 
   5   2   0    1.12    0.22 
   5   2   0    0.91    0.23 
   5   2   0    1.15    0.15 
  -6  -2   0    5.79    0.39 
  -6  -2   0    5.72    0.38 
  -6  -2   0    5.21    0.57 
  -6  -2   0    6.13    0.52 
   6   2   0    5.78    0.40 
   6   2   0    4.96    0.56 
   6   2   0    5.44    0.50 
  -7  -2   0   19.13    1.07 
  -7  -2   0   19.76    1.04 
  -7  -2   0   16.67    1.24 
  -7  -2   0   17.86    1.20 
   7   2   0   16.34    1.24 
   7   2   0   18.43    1.07 
   7   2   0   19.13    1.20 
  -8  -2   0    2.97    0.51 
  -8  -2   0    2.52    0.46 
  -8  -2   0    2.85    0.26 
  -8  -2   0    2.98    0.29 
   8   2   0    3.37    0.48 
   8   2   0    2.72    0.31 
  -9  -2   0    0.86    0.16 
  -9  -2   0    1.04    0.20 
  -9  -2   0    1.64    0.53 
   9   2   0    1.54    0.34 
 -10  -2   0    0.70    0.20 
 -10  -2   0    0.76    0.16 
  10   2   0    0.43    0.40 
 -11  -2   0    3.30    0.43 
 -11  -2   0    4.48    0.37 
  11   2   0    4.15    0.66 
 -12  -2   0    0.39    0.27 
  12   2   0   -1.26    0.56 
 -13  -2   0    0.26    0.32 
  13   2   0    1.05    0.76 
  12  -3   0    0.44    0.63 
  12  -3   0   -0.44    0.62 
 -12   3   0    0.15    0.26 
  11  -3   0    1.00    0.50 
  11  -3   0    0.72    0.53 
 -11   3   0    0.81    0.22 
  10  -3   0    0.18    0.40 
  10  -3   0    0.09    0.39 
 -10   3   0    0.61    0.18 
 -10   3   0   -0.06    0.55 
 -10   3   0    0.56    0.21 
   9  -3   0    0.00    0.29 
   9  -3   0    0.54    0.33 
   9  -3   0    0.25    0.19 
  -9   3   0   -0.17    0.42 
  -9   3   0    0.15    0.15 
  -9   3   0   -0.11    0.47 
  -9   3   0    0.51    0.18 
   8  -3   0    0.25    0.15 
   8  -3   0    0.12    0.25 
   8  -3   0    0.34    0.19 
   8  -3   0    0.05    0.25 
  -8   3   0    0.41    0.35 
  -8   3   0    0.59    0.15 
  -8   3   0    0.05    0.37 
  -8   3   0    0.21    0.13 
   7  -3   0    8.61    0.67 
   7  -3   0    7.75    0.68 
   7  -3   0    8.06    0.52 
   7  -3   0    8.18    0.56 
  -7   3   0    8.53    0.52 
  -7   3   0    8.33    0.71 
  -7   3   0    8.69    0.53 
  -7   3   0    8.00    0.69 
   6  -3   0    0.47    0.21 
   6  -3   0    0.42    0.10 
   6  -3   0    0.51    0.19 
   6  -3   0    0.44    0.13 
  -6   3   0    0.29    0.11 
  -6   3   0    0.37    0.09 
  -6   3   0    0.40    0.23 
   5  -3   0    0.01    0.06 
   5  -3   0    0.12    0.13 
   5  -3   0    0.17    0.14 
   5  -3   0    0.07    0.08 
  -5   3   0    0.07    0.06 
  -5   3   0    0.13    0.17 
  -5   3   0   -0.03    0.09 
  -5   3   0    0.03    0.15 
   4  -3   0    0.81    0.10 
   4  -3   0    0.87    0.12 
   4  -3   0    0.60    0.16 
   4  -3   0    0.62    0.15 
  -4   3   0    0.70    0.11 
  -4   3   0    0.84    0.18 
  -4   3   0    0.55    0.16 
  -4   3   0    0.79    0.09 
   3  -3   0    5.67    0.41 
   3  -3   0    5.72    0.33 
   3  -3   0    5.89    0.33 
   3  -3   0    6.04    0.39 
  -3   3   0    5.75    0.40 
  -3   3   0    5.35    0.35 
  -3   3   0    5.12    0.36 
  -3   3   0    5.15    0.33 
   2  -3   0   19.25    1.04 
   2  -3   0   19.41    1.06 
   2  -3   0   19.09    1.02 
  -2   3   0   19.07    1.06 
  -2   3   0   18.67    1.07 
  -2   3   0   18.03    1.04 
  -2   3   0   19.00    1.02 
   1  -3   0    6.39    0.38 
   1  -3   0    6.66    0.36 
   1  -3   0    6.59    0.41 
   1  -3   0    6.35    0.39 
  -1   3   0    6.27    0.36 
  -1   3   0    6.11    0.38 
   0  -3   0    8.71    0.49 
   0  -3   0    8.72    0.48 
   0  -3   0    7.47    0.47 
   0  -3   0    8.61    0.46 
   0   3   0    8.53    0.49 
   0   3   0    8.54    0.46 
   0   3   0    8.02    0.48 
   0   3   0    8.56    0.48 
  -1  -3   0    5.91    0.41 
  -1  -3   0    6.61    0.37 
  -1  -3   0    6.81    0.40 
  -1  -3   0    6.65    0.36 
   1   3   0    6.62    0.40 
   1   3   0    5.89    0.41 
   1   3   0    6.75    0.36 
   1   3   0    6.85    0.38 
  -2  -3   0   12.68    0.67 
  -2  -3   0   12.47    0.72 
  -2  -3   0   10.64    0.73 
   2   3   0   10.89    0.74 
   2   3   0   12.26    0.72 
   2   3   0   12.54    0.66 
   2   3   0   13.05    0.67 
  -3  -3   0   30.92    1.60 
  -3  -3   0   30.93    1.66 
  -3  -3   0   26.50    1.67 
   3   3   0   27.50    1.68 
   3   3   0   30.30    1.66 
   3   3   0   30.50    1.59 
   3   3   0   30.17    1.59 
  -4  -3   0   23.53    1.22 
  -4  -3   0   19.77    1.30 
  -4  -3   0   22.11    1.29 
   4   3   0   22.82    1.21 
   4   3   0   19.94    1.32 
   4   3   0   23.22    1.29 
  -5  -3   0    8.78    0.52 
  -5  -3   0    7.50    0.60 
  -5  -3   0    8.60    0.53 
  -5  -3   0    7.23    0.64 
   5   3   0    8.22    0.61 
   5   3   0    8.81    0.51 
   5   3   0    7.77    0.65 
   5   3   0    9.07    0.52 
  -6  -3   0   28.12    1.85 
  -6  -3   0   33.12    1.73 
  -6  -3   0   30.99    1.82 
   6   3   0   33.42    1.84 
   6   3   0   31.27    1.72 
   6   3   0   29.48    1.87 
  -7  -3   0   30.78    1.66 
  -7  -3   0   31.62    1.68 
  -7  -3   0   30.79    1.81 
  -7  -3   0   27.18    1.84 
   7   3   0   27.77    1.85 
   7   3   0   30.11    1.67 
   7   3   0   30.61    1.81 
  -8  -3   0    6.55    0.44 
  -8  -3   0    6.30    0.79 
  -8  -3   0    6.41    0.72 
  -8  -3   0    6.20    0.46 
   8   3   0    6.64    0.79 
   8   3   0    5.15    0.46 
   8   3   0    6.53    0.66 
  -9  -3   0    9.92    0.64 
  -9  -3   0   10.27    0.68 
   9   3   0   10.01    0.88 
 -10  -3   0    0.06    0.15 
 -10  -3   0    0.23    0.21 
  10   3   0    0.26    0.38 
 -11  -3   0    3.55    0.36 
 -11  -3   0    3.25    0.44 
  11   3   0    4.23    0.63 
 -12  -3   0    0.14    0.26 
 -12  -3   0    0.14    0.27 
  12   3   0    0.78    0.60 
 -13  -3   0    1.27    0.36 
  13   3   0    0.52    0.77 
  12  -4   0   -0.16    0.67 
  12  -4   0    0.59    0.63 
 -12   4   0   -0.22    0.25 
  11  -4   0    5.00    0.77 
  11  -4   0    4.44    0.70 
 -11   4   0    5.14    0.47 
  10  -4   0    3.15    0.56 
  10  -4   0    2.85    0.53 
 -10   4   0    3.61    0.34 
 -10   4   0    3.37    0.62 
 -10   4   0    2.79    0.34 
   9  -4   0    1.10    0.38 
   9  -4   0    0.80    0.21 
   9  -4   0    0.16    0.33 
  -9   4   0    0.28    0.41 
  -9   4   0    0.73    0.16 
  -9   4   0    0.08    0.20 
  -9   4   0    0.58    0.50 
   8  -4   0    1.87    0.27 
   8  -4   0    2.46    0.44 
   8  -4   0    2.50    0.41 
   8  -4   0    2.37    0.40 
  -8   4   0    1.91    0.24 
  -8   4   0    2.34    0.32 
  -8   4   0    2.14    0.48 
  -8   4   0    1.72    0.37 
   7  -4   0    5.39    0.54 
   7  -4   0    5.09    0.37 
   7  -4   0    4.89    0.41 
   7  -4   0    4.56    0.54 
  -7   4   0    5.65    0.40 
  -7   4   0    5.64    0.37 
  -7   4   0    5.50    0.61 
  -7   4   0    5.55    0.53 
   6  -4   0    0.93    0.23 
   6  -4   0    0.57    0.21 
   6  -4   0    0.82    0.12 
   6  -4   0    0.72    0.16 
  -6   4   0    0.75    0.11 
  -6   4   0    0.48    0.25 
  -6   4   0    0.87    0.23 
  -6   4   0    0.87    0.16 
   5  -4   0   14.71    0.82 
   5  -4   0   15.49    0.93 
   5  -4   0   14.72    0.94 
   5  -4   0   14.45    0.84 
  -5   4   0   13.50    0.88 
  -5   4   0   14.83    0.93 
  -5   4   0   14.41    0.85 
  -5   4   0   15.02    0.82 
   4  -4   0   10.20    0.55 
   4  -4   0    9.57    0.56 
   4  -4   0    9.68    0.63 
   4  -4   0    9.64    0.66 
  -4   4   0    9.72    0.63 
  -4   4   0    9.88    0.55 
  -4   4   0    8.81    0.58 
  -4   4   0    8.61    0.57 
   3  -4   0   28.04    1.55 
   3  -4   0   28.20    1.60 
   3  -4   0   29.25    1.56 
  -3   4   0   29.42    1.60 
   2  -4   0   52.65    2.60 
   2  -4   0   49.54    2.62 
   2  -4   0   43.29    2.65 
   2  -4   0   50.17    2.66 
  -2   4   0   49.25    2.66 
  -2   4   0   49.33    2.60 
  -2   4   0   50.02    2.63 
  -2   4   0   45.94    2.63 
   1  -4   0    1.06    0.16 
   1  -4   0    1.21    0.11 
   1  -4   0    1.15    0.14 
   1  -4   0    1.22    0.12 
  -1   4   0    1.18    0.13 
  -1   4   0    1.31    0.16 
  -1   4   0    0.99    0.11 
   0  -4   0    2.44    0.19 
   0  -4   0    2.83    0.17 
   0  -4   0    3.01    0.20 
   0  -4   0    2.85    0.21 
   0   4   0    2.93    0.21 
   0   4   0    2.84    0.22 
   0   4   0    2.80    0.18 
   0   4   0    2.41    0.21 
  -1  -4   0   47.08    2.84 
  -1  -4   0   55.67    2.84 
  -1  -4   0   53.88    2.80 
  -1  -4   0   55.05    2.82 
   1   4   0   47.38    2.85 
   1   4   0   54.10    2.83 
   1   4   0   55.33    2.80 
   1   4   0   53.94    2.84 
  -2  -4   0    1.10    0.17 
  -2  -4   0    1.10    0.12 
  -2  -4   0    1.26    0.10 
  -2  -4   0    1.20    0.18 
   2   4   0    1.30    0.12 
   2   4   0    0.93    0.22 
   2   4   0    1.19    0.10 
  -3  -4   0   60.79    3.00 
  -3  -4   0   55.90    3.00 
  -3  -4   0   57.31    3.06 
  -3  -4   0   49.14    3.08 
   3   4   0   58.80    3.00 
   3   4   0   59.22    2.99 
   3   4   0   51.60    3.09 
   3   4   0   56.18    3.06 
  -4  -4   0   27.43    1.41 
  -4  -4   0   27.86    1.49 
  -4  -4   0   23.60    1.50 
   4   4   0   22.29    1.45 
   4   4   0   27.00    1.39 
   4   4   0   26.35    1.48 
   4   4   0   23.78    1.52 
  -5  -4   0   18.28    1.12 
  -5  -4   0   18.44    1.04 
  -5  -4   0   17.62    1.16 
   5   4   0   18.62    1.02 
   5   4   0   18.84    1.02 
   5   4   0   19.12    1.13 
   5   4   0   15.81    1.16 
  -6  -4   0    0.27    0.28 
  -6  -4   0    0.38    0.13 
  -6  -4   0    0.29    0.13 
  -6  -4   0    0.14    0.23 
   6   4   0    0.40    0.25 
   6   4   0    0.08    0.22 
   6   4   0    0.42    0.11 
  -7  -4   0   16.45    1.27 
  -7  -4   0   18.55    1.09 
  -7  -4   0   18.54    1.22 
  -7  -4   0   18.85    1.09 
   7   4   0   19.89    1.23 
   7   4   0   18.99    1.07 
   7   4   0   18.02    1.30 
  -8  -4   0    0.40    0.41 
  -8  -4   0    0.85    0.18 
  -8  -4   0    0.54    0.16 
  -8  -4   0    0.91    0.39 
   8   4   0    0.84    0.30 
   8   4   0    0.90    0.40 
   8   4   0    0.63    0.18 
   8   4   0    0.72    0.22 
  -9  -4   0    2.41    0.33 
  -9  -4   0    2.85    0.31 
   9   4   0    2.47    0.46 
   9   4   0    2.58    0.32 
 -10  -4   0   11.30    0.80 
 -10  -4   0   11.40    0.75 
  10   4   0   13.22    1.05 
 -11  -4   0    0.23    0.25 
 -11  -4   0   -0.34    0.18 
  11   4   0   -0.58    0.48 
 -12  -4   0    1.21    0.25 
 -12  -4   0    1.24    0.32 
  12   4   0    1.02    0.62 
 -13  -4   0   -0.77    0.32 
  13   4   0   -1.81    0.73 
  12  -5   0    5.41    0.80 
  12  -5   0    4.08    0.84 
  11  -5   0    0.13    0.57 
  11  -5   0    0.22    0.61 
 -11   5   0    0.37    0.23 
  10  -5   0    5.91    0.94 
  10  -5   0    6.12    0.81 
 -10   5   0    7.46    0.51 
 -10   5   0    5.85    0.59 
 -10   5   0    6.84    0.88 
   9  -5   0    0.09    0.38 
   9  -5   0    0.30    0.62 
   9  -5   0    0.11    0.20 
  -9   5   0    0.04    0.14 
  -9   5   0    0.04    0.49 
  -9   5   0    0.20    0.38 
  -9   5   0   -0.04    0.23 
   8  -5   0    8.95    0.83 
   8  -5   0   10.35    0.79 
   8  -5   0    8.64    0.58 
  -8   5   0    9.79    0.57 
  -8   5   0    9.35    0.88 
  -8   5   0    7.66    0.73 
  -8   5   0    8.95    0.63 
   7  -5   0   21.47    1.20 
   7  -5   0   22.38    1.37 
   7  -5   0   20.65    1.25 
   7  -5   0   21.33    1.39 
  -7   5   0   21.39    1.25 
  -7   5   0   21.66    1.38 
  -7   5   0   22.16    1.20 
   6  -5   0    2.99    0.24 
   6  -5   0    2.99    0.29 
   6  -5   0    2.83    0.44 
   6  -5   0    3.03    0.39 
  -6   5   0    2.58    0.34 
  -6   5   0    3.36    0.31 
  -6   5   0    2.80    0.23 
  -6   5   0    3.22    0.39 
   5  -5   0   -0.02    0.16 
   5  -5   0    0.12    0.09 
   5  -5   0    0.19    0.15 
  -5   5   0    0.12    0.07 
  -5   5   0    0.04    0.13 
  -5   5   0    0.14    0.20 
  -5   5   0    0.01    0.12 
   4  -5   0   11.90    0.71 
   4  -5   0   10.99    0.75 
   4  -5   0   11.33    0.65 
   4  -5   0   11.51    0.65 
  -4   5   0   11.26    0.64 
  -4   5   0   10.09    0.68 
  -4   5   0   11.10    0.72 
   3  -5   0   24.48    1.34 
   3  -5   0   24.03    1.38 
   3  -5   0   24.03    1.31 
  -3   5   0   25.32    1.39 
  -3   5   0   22.12    1.33 
  -3   5   0   22.72    1.34 
  -3   5   0   23.66    1.30 
   2  -5   0   21.58    1.25 
   2  -5   0   21.45    1.20 
   2  -5   0   22.60    1.18 
   2  -5   0   21.61    1.21 
  -2   5   0   21.09    1.25 
  -2   5   0   22.11    1.21 
  -2   5   0   21.06    1.18 
   1  -5   0    0.52    0.11 
   1  -5   0    0.60    0.09 
   1  -5   0    0.67    0.13 
  -1   5   0    0.58    0.10 
  -1   5   0    0.54    0.10 
  -1   5   0    0.76    0.14 
   0  -5   0  146.37    7.26 
   0  -5   0  142.56    7.28 
   0  -5   0  134.34    7.24 
   0  -5   0  126.73    7.26 
   0   5   0  143.72    7.29 
   0   5   0  140.78    7.27 
   0   5   0  124.51    7.27 
   0   5   0  139.01    7.24 
  -1  -5   0   11.09    0.63 
  -1  -5   0   10.64    0.60 
  -1  -5   0   10.33    0.57 
  -1  -5   0    9.35    0.63 
   1   5   0    9.62    0.65 
   1   5   0   10.36    0.62 
   1   5   0   10.94    0.57 
   1   5   0   10.83    0.63 
  -2  -5   0   38.56    2.37 
  -2  -5   0   43.73    2.35 
  -2  -5   0   44.39    2.30 
  -2  -5   0   44.66    2.31 
   2   5   0   44.76    2.32 
   2   5   0   39.15    2.39 
   2   5   0   43.73    2.29 
   2   5   0   44.92    2.36 
  -3  -5   0   53.94    2.75 
  -3  -5   0   53.59    2.75 
  -3  -5   0   47.87    2.84 
  -3  -5   0   52.41    2.82 
   3   5   0   48.68    2.75 
   3   5   0   53.11    2.82 
   3   5   0   53.80    2.75 
   3   5   0   47.53    2.86 
  -4  -5   0    0.40    0.08 
  -4  -5   0    0.44    0.18 
  -4  -5   0    0.35    0.18 
   4   5   0    0.32    0.15 
   4   5   0    0.50    0.09 
   4   5   0    0.53    0.09 
   4   5   0    0.31    0.21 
  -5  -5   0    8.29    0.70 
  -5  -5   0    8.65    0.55 
  -5  -5   0    9.44    0.67 
   5   5   0    8.98    0.54 
   5   5   0    8.36    0.71 
   5   5   0    9.47    0.66 
   5   5   0    8.68    0.53 
  -6  -5   0    1.32    0.31 
  -6  -5   0    1.72    0.35 
  -6  -5   0    1.41    0.20 
   6   5   0    1.49    0.18 
   6   5   0    1.77    0.36 
   6   5   0    1.27    0.27 
   6   5   0    1.44    0.18 
  -7  -5   0   15.94    0.97 
  -7  -5   0   15.85    1.17 
  -7  -5   0   16.54    1.11 
  -7  -5   0   16.31    0.96 
   7   5   0   16.56    1.10 
   7   5   0   15.96    0.93 
   7   5   0   15.61    0.94 
   7   5   0   14.52    1.17 
  -8  -5   0    8.08    0.94 
  -8  -5   0    8.33    0.58 
  -8  -5   0    8.11    0.58 
  -8  -5   0    7.50    0.95 
   8   5   0    8.51    0.92 
   8   5   0    8.81    0.79 
   8   5   0    8.15    0.57 
  -9  -5   0    0.17    0.18 
  -9  -5   0   -0.03    0.17 
   9   5   0    0.21    0.36 
   9   5   0    0.20    0.19 
 -10  -5   0    1.50    0.28 
 -10  -5   0    1.43    0.24 
  10   5   0    1.68    0.44 
 -11  -5   0    3.33    0.43 
 -11  -5   0    3.56    0.46 
  11   5   0    3.90    0.62 
 -12  -5   0   -0.21    0.28 
  12   5   0    1.07    0.63 
  11  -6   0   -0.46    0.51 
  11  -6   0    0.36    0.58 
 -11   6   0    0.46    0.25 
  10  -6   0    1.53    0.52 
  10  -6   0    0.62    0.44 
 -10   6   0    0.86    0.21 
   9  -6   0    5.29    0.47 
   9  -6   0    5.69    0.82 
   9  -6   0    6.32    0.70 
  -9   6   0    4.65    0.64 
  -9   6   0    5.14    0.54 
  -9   6   0    6.70    0.89 
  -9   6   0    5.67    0.43 
   8  -6   0    0.69    0.34 
   8  -6   0    0.80    0.32 
   8  -6   0    0.87    0.19 
  -8   6   0    0.77    0.45 
  -8   6   0    1.01    0.29 
  -8   6   0    1.11    0.24 
  -8   6   0    0.93    0.16 
   7  -6   0   31.24    1.75 
   7  -6   0   29.15    1.60 
   7  -6   0   29.21    1.80 
   7  -6   0   27.41    1.63 
  -7   6   0   29.82    1.60 
  -7   6   0   26.98    1.63 
  -7   6   0   28.26    1.66 
  -7   6   0   29.94    1.76 
   6  -6   0    5.61    0.57 
   6  -6   0    6.21    0.53 
   6  -6   0    5.95    0.39 
   6  -6   0    5.70    0.42 
  -6   6   0    5.95    0.38 
  -6   6   0    5.61    0.58 
  -6   6   0    5.28    0.46 
  -6   6   0    5.22    0.43 
   5  -6   0    1.06    0.15 
   5  -6   0    0.74    0.19 
   5  -6   0    0.83    0.27 
   5  -6   0    0.94    0.15 
  -5   6   0    1.06    0.26 
  -5   6   0    0.98    0.19 
  -5   6   0    0.90    0.13 
   4  -6   0    1.41    0.18 
   4  -6   0    1.72    0.16 
   4  -6   0    1.52    0.20 
   4  -6   0    1.25    0.24 
  -4   6   0    1.35    0.16 
  -4   6   0    1.51    0.22 
  -4   6   0    1.53    0.32 
   3  -6   0    2.64    0.24 
   3  -6   0    2.55    0.25 
   3  -6   0    2.82    0.32 
   3  -6   0    2.65    0.20 
  -3   6   0    2.57    0.29 
  -3   6   0    2.51    0.21 
  -3   6   0    2.57    0.32 
   2  -6   0   10.92    0.75 
   2  -6   0   11.57    0.75 
   2  -6   0   12.44    0.67 
   2  -6   0   12.03    0.70 
  -2   6   0   11.98    0.76 
  -2   6   0   12.10    0.71 
   1  -6   0   35.88    2.19 
   1  -6   0   38.90    2.15 
   1  -6   0   40.22    2.10 
   1  -6   0   40.36    2.10 
  -1   6   0   39.32    2.16 
  -1   6   0   39.05    2.11 
  -1   6   0   38.93    2.11 
   0  -6   0    1.09    0.17 
   0  -6   0    1.12    0.10 
   0  -6   0    1.05    0.15 
   0  -6   0    1.27    0.15 
   0   6   0    1.11    0.13 
   0   6   0    1.03    0.20 
   0   6   0    1.18    0.17 
   0   6   0    1.07    0.15 
  -1  -6   0   32.43    1.71 
  -1  -6   0   32.34    1.73 
  -1  -6   0   28.48    1.74 
  -1  -6   0   32.70    1.68 
   1   6   0   32.29    1.68 
   1   6   0   28.91    1.75 
   1   6   0   31.82    1.74 
  -2  -6   0    1.65    0.13 
  -2  -6   0    1.67    0.27 
  -2  -6   0    1.79    0.16 
  -2  -6   0    1.82    0.25 
   2   6   0    1.65    0.13 
   2   6   0    1.62    0.27 
   2   6   0    1.84    0.22 
  -3  -6   0    1.17    0.13 
  -3  -6   0    1.02    0.22 
  -3  -6   0    0.81    0.18 
  -3  -6   0    1.25    0.13 
   3   6   0    1.04    0.12 
   3   6   0    1.11    0.20 
   3   6   0    1.07    0.25 
   3   6   0    1.10    0.16 
  -4  -6   0    2.98    0.25 
  -4  -6   0    3.23    0.41 
  -4  -6   0    3.22    0.25 
  -4  -6   0    3.60    0.38 
   4   6   0    3.52    0.26 
   4   6   0    3.63    0.36 
   4   6   0    3.01    0.43 
   4   6   0    3.04    0.23 
  -5  -6   0    3.36    0.29 
  -5  -6   0    2.99    0.42 
  -5  -6   0    4.02    0.51 
   5   6   0    3.66    0.49 
   5   6   0    3.88    0.28 
   5   6   0    3.99    0.29 
   5   6   0    4.24    0.43 
  -6  -6   0    3.73    0.31 
  -6  -6   0    3.38    0.44 
  -6  -6   0    4.01    0.56 
   6   6   0    4.02    0.47 
   6   6   0    3.65    0.31 
   6   6   0    3.63    0.29 
   6   6   0    3.51    0.55 
  -7  -6   0    5.36    0.64 
  -7  -6   0    5.44    0.41 
  -7  -6   0    3.87    0.57 
   7   6   0    5.42    0.40 
   7   6   0    5.29    0.39 
   7   6   0    4.74    0.69 
   7   6   0    5.99    0.62 
  -8  -6   0    1.44    0.27 
  -8  -6   0    1.57    0.23 
   8   6   0    1.56    0.24 
   8   6   0    1.78    0.49 
   8   6   0    1.16    0.40 
  -9  -6   0    0.95    0.25 
  -9  -6   0    0.53    0.19 
   9   6   0    0.99    0.51 
   9   6   0    0.89    0.39 
 -10  -6   0    0.18    0.22 
 -10  -6   0    0.61    0.24 
  10   6   0    0.54    0.45 
 -11  -6   0    0.87    0.26 
 -11  -6   0    1.19    0.28 
  11   6   0    0.91    0.53 
 -12  -6   0    0.42    0.28 
 -12  -6   0    0.58    0.30 
  12   6   0   -0.05    0.65 
  11  -7   0    4.62    0.70 
  11  -7   0    2.93    0.73 
  10  -7   0    1.23    0.47 
  10  -7   0   -0.17    0.54 
 -10   7   0    0.46    0.22 
   9  -7   0    1.00    0.39 
   9  -7   0    1.10    0.26 
   9  -7   0    0.74    0.48 
  -9   7   0    0.34    0.53 
  -9   7   0    1.00    0.20 
   8  -7   0    2.55    0.62 
   8  -7   0    2.86    0.32 
   8  -7   0    2.43    0.43 
  -8   7   0    2.96    0.31 
  -8   7   0    3.05    0.54 
   7  -7   0    1.84    0.34 
   7  -7   0    1.32    0.36 
   7  -7   0    1.68    0.25 
   7  -7   0    1.65    0.26 
  -7   7   0    1.33    0.41 
  -7   7   0    1.63    0.20 
   6  -7   0    0.53    0.28 
   6  -7   0    1.18    0.27 
   6  -7   0    1.20    0.20 
   6  -7   0    1.37    0.19 
  -6   7   0    1.08    0.32 
  -6   7   0    1.38    0.17 
   5  -7   0    0.58    0.19 
   5  -7   0    0.51    0.23 
   5  -7   0    0.79    0.15 
   5  -7   0    0.87    0.15 
  -5   7   0    0.82    0.14 
  -5   7   0    0.82    0.26 
   4  -7   0    1.64    0.23 
   4  -7   0    1.60    0.18 
   4  -7   0    1.77    0.29 
   4  -7   0    1.60    0.23 
  -4   7   0    1.74    0.19 
   3  -7   0    3.92    0.27 
   3  -7   0    3.73    0.39 
   3  -7   0    4.27    0.32 
   3  -7   0    3.87    0.33 
  -3   7   0    4.03    0.37 
  -3   7   0    3.85    0.29 
  -3   7   0    3.79    0.40 
   2  -7   0    2.95    0.23 
   2  -7   0    3.03    0.31 
   2  -7   0    2.80    0.32 
   2  -7   0    3.42    0.25 
  -2   7   0    3.17    0.26 
  -2   7   0    3.17    0.29 
  -2   7   0    2.73    0.33 
   1  -7   0    0.70    0.10 
   1  -7   0    0.53    0.13 
   1  -7   0    0.86    0.11 
   1  -7   0    0.77    0.16 
  -1   7   0    0.80    0.17 
  -1   7   0    0.62    0.13 
  -1   7   0    0.76    0.18 
   0  -7   0    2.25    0.27 
   0  -7   0    2.78    0.26 
   0  -7   0    2.43    0.17 
   0  -7   0    2.36    0.24 
   0   7   0    2.25    0.27 
   0   7   0    2.73    0.25 
   0   7   0    2.46    0.27 
   0   7   0    2.21    0.20 
  -1  -7   0    2.22    0.25 
  -1  -7   0    2.28    0.16 
  -1  -7   0    2.14    0.21 
  -1  -7   0    2.01    0.26 
   1   7   0    2.14    0.30 
   1   7   0    2.11    0.17 
   1   7   0    2.24    0.25 
   1   7   0    1.98    0.25 
  -2  -7   0   11.52    0.66 
  -2  -7   0   12.85    0.75 
  -2  -7   0   11.82    0.69 
  -2  -7   0   10.30    0.78 
   2   7   0   11.88    0.72 
   2   7   0   10.84    0.79 
   2   7   0   12.53    0.74 
   2   7   0   12.10    0.66 
  -3  -7   0   27.37    1.75 
  -3  -7   0   31.52    1.73 
  -3  -7   0   30.66    1.64 
  -3  -7   0   31.02    1.65 
   3   7   0   31.38    1.73 
   3   7   0   30.10    1.62 
   3   7   0   31.06    1.67 
   3   7   0   27.32    1.77 
  -4  -7   0    2.14    0.35 
  -4  -7   0    2.43    0.21 
  -4  -7   0    2.00    0.31 
  -4  -7   0    2.20    0.20 
   4   7   0    2.31    0.34 
   4   7   0    2.69    0.25 
   4   7   0    2.29    0.19 
   4   7   0    2.13    0.37 
  -5  -7   0    0.06    0.22 
  -5  -7   0    0.38    0.27 
  -5  -7   0    0.20    0.09 
   5   7   0   -0.06    0.26 
   5   7   0    0.28    0.09 
   5   7   0    0.23    0.21 
   5   7   0    0.06    0.10 
  -6  -7   0   21.53    1.35 
  -6  -7   0   18.57    1.38 
  -6  -7   0   21.06    1.21 
   6   7   0   21.06    1.17 
   6   7   0   20.46    1.42 
   6   7   0   21.17    1.19 
   6   7   0   21.83    1.34 
  -7  -7   0   26.08    1.44 
  -7  -7   0   21.63    1.66 
  -7  -7   0   23.65    1.58 
   7   7   0   27.54    1.61 
   7   7   0   23.80    1.69 
   7   7   0   25.48    1.41 
  -8  -7   0    2.43    0.33 
  -8  -7   0    2.61    0.35 
   8   7   0    2.36    0.46 
   8   7   0    2.09    0.56 
   8   7   0    2.52    0.35 
  -9  -7   0    4.22    0.44 
  -9  -7   0    4.74    0.50 
   9   7   0    4.31    0.78 
 -10  -7   0    5.71    0.57 
 -10  -7   0    5.81    0.55 
  10   7   0    6.78    0.94 
 -11  -7   0    1.00    0.29 
 -11  -7   0    0.88    0.33 
  11   7   0    2.82    0.62 
 -12  -7   0    0.49    0.32 
 -12  -7   0    0.78    0.34 
  12   7   0    1.10    0.71 
  11  -8   0    1.83    0.63 
  11  -8   0    0.75    0.70 
  10  -8   0    0.08    0.55 
  10  -8   0    0.94    0.47 
 -10   8   0    0.76    0.27 
   9  -8   0   -0.16    0.44 
   9  -8   0    0.06    0.38 
  -9   8   0    0.18    0.21 
   8  -8   0    9.66    0.96 
   8  -8   0   10.03    0.66 
  -8   8   0    9.92    0.65 
  -8   8   0   10.46    0.98 
   7  -8   0    0.75    0.37 
   7  -8   0    1.14    0.29 
   7  -8   0    0.92    0.19 
  -7   8   0    0.69    0.40 
  -7   8   0    1.00    0.18 
   6  -8   0    1.99    0.24 
   6  -8   0    1.82    0.37 
   6  -8   0    1.35    0.29 
   6  -8   0    2.06    0.28 
  -6   8   0    1.46    0.36 
  -6   8   0    1.98    0.26 
   5  -8   0   19.35    1.07 
   5  -8   0   17.65    1.05 
   5  -8   0   17.69    1.20 
   5  -8   0   18.30    1.12 
  -5   8   0   18.12    1.15 
  -5   8   0   18.64    1.05 
   4  -8   0    2.48    0.28 
   4  -8   0    1.69    0.30 
   4  -8   0    2.05    0.26 
   4  -8   0    1.85    0.21 
  -4   8   0    1.41    0.32 
  -4   8   0    1.96    0.22 
  -4   8   0    1.88    0.30 
   3  -8   0    7.30    0.52 
   3  -8   0    7.55    0.45 
   3  -8   0    7.13    0.58 
   3  -8   0    7.57    0.49 
  -3   8   0    7.38    0.61 
  -3   8   0    6.87    0.47 
  -3   8   0    7.10    0.54 
   2  -8   0    1.83    0.19 
   2  -8   0    1.87    0.20 
   2  -8   0    2.00    0.29 
   2  -8   0    2.13    0.30 
  -2   8   0    2.07    0.32 
  -2   8   0    1.76    0.22 
  -2   8   0    2.02    0.23 
   1  -8   0    3.25    0.35 
   1  -8   0    3.38    0.32 
   1  -8   0    3.16    0.23 
   1  -8   0    3.47    0.26 
  -1   8   0    2.43    0.28 
  -1   8   0    3.15    0.28 
  -1   8   0    3.16    0.35 
   0  -8   0   -0.04    0.14 
   0  -8   0    0.06    0.06 
   0  -8   0    0.06    0.11 
   0  -8   0    0.13    0.11 
   0  -8   0   -0.08    0.11 
   0   8   0    0.10    0.16 
   0   8   0    0.15    0.15 
   0   8   0    0.06    0.10 
   0   8   0    0.11    0.12 
  -1  -8   0    2.00    0.22 
  -1  -8   0    1.75    0.25 
  -1  -8   0    1.80    0.15 
  -1  -8   0    2.23    0.26 
   1   8   0    1.87    0.27 
   1   8   0    1.57    0.27 
   1   8   0    2.04    0.27 
  -2  -8   0   22.18    1.43 
  -2  -8   0   25.34    1.41 
  -2  -8   0   24.24    1.33 
  -2  -8   0   25.11    1.36 
   2   8   0   24.57    1.40 
   2   8   0   25.78    1.42 
   2   8   0   22.23    1.46 
   2   8   0   25.25    1.33 
  -3  -8   0    0.01    0.08 
  -3  -8   0    0.08    0.07 
  -3  -8   0   -0.01    0.18 
  -3  -8   0    0.28    0.23 
   3   8   0   -0.02    0.17 
   3   8   0    0.12    0.06 
   3   8   0   -0.06    0.11 
   3   8   0    0.25    0.22 
  -4  -8   0    4.38    0.47 
  -4  -8   0    3.97    0.30 
  -4  -8   0    3.82    0.52 
  -4  -8   0    4.20    0.29 
   4   8   0    3.76    0.53 
   4   8   0    3.91    0.43 
   4   8   0    3.60    0.27 
   4   8   0    3.80    0.34 
  -5  -8   0    5.65    0.39 
  -5  -8   0    4.85    0.38 
  -5  -8   0    5.75    0.66 
  -5  -8   0    4.76    0.55 
   5   8   0    5.17    0.36 
   5   8   0    5.44    0.43 
   5   8   0    6.13    0.55 
   5   8   0    5.55    0.64 
  -6  -8   0   16.82    1.00 
  -6  -8   0   16.56    1.16 
  -6  -8   0   16.70    1.24 
   6   8   0   17.05    1.00 
   6   8   0   17.16    0.97 
   6   8   0   18.57    1.16 
   6   8   0   14.64    1.24 
  -7  -8   0    9.71    0.65 
   7   8   0   10.10    0.85 
   7   8   0    8.93    0.61 
   7   8   0   10.03    0.65 
   7   8   0    8.79    0.99 
  -8  -8   0    1.64    0.26 
   8   8   0    1.47    0.27 
   8   8   0    1.06    0.51 
   8   8   0    1.23    0.43 
  -9  -8   0    2.76    0.39 
  -9  -8   0    2.48    0.39 
   9   8   0    2.60    0.53 
   9   8   0    2.42    0.69 
 -10  -8   0    0.00    0.30 
 -10  -8   0   -0.01    0.21 
  10   8   0   -0.45    0.50 
 -11  -8   0    6.25    0.65 
 -11  -8   0    6.07    0.64 
  11   8   0    6.46    0.86 
  12   8   0    1.87    0.77 
  10  -9   0    1.27    0.58 
  10  -9   0    0.80    0.54 
   9  -9   0    3.23    0.53 
   9  -9   0    2.81    0.59 
  -9   9   0    3.23    0.45 
   8  -9   0    0.98    0.43 
   8  -9   0    0.65    0.23 
   8  -9   0    0.73    0.38 
  -8   9   0    1.09    0.23 
  -8   9   0    0.71    0.52 
   7  -9   0   -0.27    0.19 
   7  -9   0   -0.24    0.28 
   7  -9   0   -0.08    0.32 
  -7   9   0    0.19    0.19 
  -7   9   0    0.58    0.40 
   6  -9   0    0.12    0.29 
   6  -9   0   -0.27    0.17 
   6  -9   0    0.15    0.18 
   6  -9   0    0.01    0.25 
  -6   9   0   -0.29    0.32 
  -6   9   0    0.10    0.15 
   5  -9   0    0.58    0.19 
   5  -9   0    0.51    0.15 
   5  -9   0    0.09    0.17 
   5  -9   0    0.24    0.26 
  -5   9   0    0.79    0.30 
  -5   9   0    0.25    0.15 
   4  -9   0    7.23    0.63 
   4  -9   0    6.72    0.45 
   4  -9   0    7.12    0.51 
   4  -9   0    7.19    0.52 
  -4   9   0    6.44    0.58 
  -4   9   0    6.84    0.66 
  -4   9   0    6.63    0.47 
   3  -9   0   23.40    1.41 
   3  -9   0   22.91    1.35 
   3  -9   0   23.27    1.31 
   3  -9   0   23.72    1.28 
  -3   9   0   20.61    1.39 
  -3   9   0   23.08    1.43 
  -3   9   0   23.50    1.30 
   2  -9   0    2.43    0.34 
   2  -9   0    3.14    0.36 
   2  -9   0    2.62    0.24 
   2  -9   0    2.40    0.23 
  -2   9   0    2.49    0.28 
  -2   9   0    2.14    0.32 
  -2   9   0    2.71    0.32 
   1  -9   0    1.07    0.14 
   1  -9   0    0.72    0.19 
   1  -9   0    1.11    0.17 
   1  -9   0    0.90    0.24 
  -1   9   0    1.01    0.23 
  -1   9   0    1.03    0.18 
  -1   9   0    1.22    0.18 
   0  -9   0   20.79    1.28 
   0  -9   0   20.36    1.20 
   0  -9   0   21.81    1.16 
   0  -9   0   21.66    1.24 
   0  -9   0   21.49    1.21 
   0   9   0   21.90    1.23 
   0   9   0   19.14    1.28 
   0   9   0   21.52    1.27 
  -1  -9   0   11.96    0.65 
  -1  -9   0   12.40    0.75 
  -1  -9   0   11.55    0.72 
   1   9   0   12.06    0.75 
   1   9   0   10.33    0.78 
   1   9   0   10.51    0.76 
   1   9   0   11.45    0.68 
  -2  -9   0    7.91    0.47 
  -2  -9   0    8.01    0.52 
  -2  -9   0    8.21    0.58 
  -2  -9   0    7.52    0.62 
   2   9   0    7.70    0.48 
   2   9   0    7.75    0.58 
   2   9   0    9.10    0.60 
   2   9   0    7.54    0.66 
  -3  -9   0   14.83    0.84 
  -3  -9   0   14.84    0.85 
  -3  -9   0   12.65    0.98 
  -3  -9   0   14.74    0.95 
   3   9   0   13.98    1.03 
   3   9   0   14.60    0.91 
   3   9   0   15.08    0.82 
   3   9   0   15.71    0.96 
  -4  -9   0   13.83    0.82 
  -4  -9   0   14.00    0.81 
  -4  -9   0   15.54    0.97 
  -4  -9   0   11.92    0.99 
   4   9   0   13.38    1.04 
   4   9   0   13.18    0.78 
   4   9   0   14.33    0.94 
   4   9   0   14.39    0.87 
  -5  -9   0    1.87    0.37 
  -5  -9   0    1.70    0.23 
  -5  -9   0    1.67    0.42 
   5   9   0    1.92    0.32 
   5   9   0    1.65    0.21 
   5   9   0    1.86    0.26 
   5   9   0    1.68    0.45 
  -6  -9   0    1.43    0.45 
  -6  -9   0    2.32    0.41 
  -6  -9   0    1.75    0.24 
   6   9   0    2.07    0.29 
   6   9   0    1.59    0.20 
   6   9   0    2.20    0.37 
   6   9   0    1.14    0.45 
  -7  -9   0    0.18    0.16 
   7   9   0    0.42    0.46 
   7   9   0    0.40    0.40 
   7   9   0    0.51    0.23 
  -8  -9   0   -0.05    0.25 
   8   9   0   -0.01    0.86 
   8   9   0   -0.20    0.41 
  -9  -9   0    2.95    0.43 
  -9  -9   0    3.14    0.46 
   9   9   0    2.39    0.58 
 -10  -9   0    3.51    0.46 
 -10  -9   0    2.78    0.45 
  10   9   0    2.16    0.65 
 -11  -9   0    1.21    0.32 
 -11  -9   0    0.71    0.47 
  11   9   0    1.74    0.68 
 -12  -9   0    1.81    0.45 
 -12  -9   0    1.24    0.41 
  12   9   0    1.54    0.81 
  10 -10   0    0.73    0.55 
  10 -10   0   -0.20    0.69 
   9 -10   0    0.58    0.59 
   9 -10   0    0.77    0.47 
   8 -10   0    1.58    0.40 
   8 -10   0    1.15    0.53 
  -8  10   0    0.97    0.25 
   7 -10   0    3.02    0.52 
   7 -10   0    1.59    0.47 
   7 -10   0    2.25    0.32 
  -7  10   0    2.38    0.46 
  -7  10   0    1.94    0.27 
   6 -10   0    6.04    0.55 
   6 -10   0    7.26    0.61 
   6 -10   0    6.19    0.81 
  -6  10   0    6.87    0.51 
  -6  10   0    7.09    0.71 
   5 -10   0    0.06    0.29 
   5 -10   0    0.37    0.20 
   5 -10   0    0.30    0.17 
   5 -10   0    0.53    0.21 
  -5  10   0    0.28    0.18 
  -5  10   0    0.72    0.33 
   4 -10   0    0.75    0.25 
   4 -10   0    0.47    0.16 
   4 -10   0    0.40    0.27 
   4 -10   0    0.81    0.18 
  -4  10   0    0.52    0.31 
  -4  10   0    1.00    0.20 
   3 -10   0    4.26    0.35 
   3 -10   0    4.39    0.45 
   3 -10   0    4.58    0.48 
   3 -10   0    3.95    0.34 
  -3  10   0    4.52    0.38 
  -3  10   0    3.55    0.52 
   2 -10   0    0.29    0.14 
   2 -10   0    0.47    0.23 
   2 -10   0    0.33    0.11 
   2 -10   0    0.61    0.21 
  -2  10   0    0.45    0.18 
  -2  10   0    0.11    0.24 
   1 -10   0    7.34    0.50 
   1 -10   0    7.30    0.43 
   1 -10   0    7.12    0.44 
   1 -10   0    7.11    0.61 
   1 -10   0    7.00    0.55 
  -1  10   0    7.13    0.62 
  -1  10   0    6.16    0.66 
  -1  10   0    7.42    0.53 
   0 -10   0   12.73    0.79 
   0 -10   0   12.32    0.85 
   0 -10   0   11.42    0.74 
   0 -10   0   12.34    0.69 
   0 -10   0   12.47    0.77 
   0  10   0   12.49    0.85 
   0  10   0   11.32    0.80 
   0  10   0   12.58    0.79 
   0  10   0   11.59    0.74 
  -1 -10   0    0.36    0.18 
  -1 -10   0    0.13    0.12 
  -1 -10   0    0.34    0.08 
  -1 -10   0    0.30    0.20 
  -1 -10   0    0.05    0.21 
   1  10   0    0.07    0.19 
   1  10   0   -0.01    0.23 
   1  10   0    0.04    0.20 
   1  10   0   -0.12    0.12 
  -2 -10   0    3.19    0.25 
  -2 -10   0    3.19    0.30 
  -2 -10   0    2.97    0.39 
  -2 -10   0    3.44    0.41 
   2  10   0    3.64    0.42 
   2  10   0    3.43    0.27 
   2  10   0    3.29    0.49 
   2  10   0    3.61    0.41 
  -3 -10   0   30.48    1.77 
  -3 -10   0   31.63    1.66 
  -3 -10   0   31.43    1.68 
  -3 -10   0   26.56    1.79 
   3  10   0   28.64    1.84 
   3  10   0   30.04    1.64 
   3  10   0   30.13    1.74 
   3  10   0   31.85    1.78 
  -4 -10   0    3.94    0.31 
  -4 -10   0    3.75    0.32 
  -4 -10   0    3.65    0.52 
  -4 -10   0    3.57    0.47 
   4  10   0    3.79    0.28 
   4  10   0    3.69    0.50 
   4  10   0    4.08    0.62 
   4  10   0    3.02    0.42 
  -5 -10   0    3.53    0.33 
  -5 -10   0    2.69    0.55 
  -5 -10   0    3.36    0.32 
  -5 -10   0    4.02    0.53 
   5  10   0    3.98    0.59 
   5  10   0    4.04    0.55 
   5  10   0    3.70    0.30 
   5  10   0    4.40    0.45 
  -6 -10   0   -0.03    0.13 
  -6 -10   0    0.14    0.14 
   6  10   0   -0.17    0.30 
   6  10   0   -0.05    0.13 
   6  10   0    0.00    0.41 
   6  10   0   -0.08    0.23 
  -7 -10   0    2.93    0.36 
   7  10   0    3.60    0.67 
   7  10   0    3.59    0.49 
   7  10   0    3.04    0.52 
  -8 -10   0    1.92    0.29 
   8  10   0    1.74    0.51 
   8  10   0    1.26    0.70 
  -9 -10   0    0.89    0.34 
  -9 -10   0    1.27    0.29 
   9  10   0    0.38    0.54 
 -10 -10   0    1.54    0.33 
 -10 -10   0    1.83    0.48 
  10  10   0    1.51    0.64 
 -11 -10   0    0.09    0.30 
 -11 -10   0    0.08    0.40 
  11  10   0    0.73    0.74 
   9 -11   0    0.05    0.59 
   9 -11   0    0.58    0.45 
   8 -11   0    0.83    0.50 
   8 -11   0    1.02    0.42 
   7 -11   0    1.52    0.45 
   7 -11   0    0.74    0.33 
   7 -11   0    1.02    0.31 
   6 -11   0    0.35    0.36 
   6 -11   0    0.22    0.25 
   6 -11   0    0.96    0.27 
   5 -11   0    0.48    0.21 
   5 -11   0    0.38    0.25 
   4 -11   0    1.59    0.33 
   4 -11   0    1.41    0.22 
   4 -11   0    1.44    0.23 
   4 -11   0    2.05    0.34 
   3 -11   0    0.20    0.24 
   3 -11   0   -0.04    0.13 
   3 -11   0    0.28    0.16 
   3 -11   0    0.24    0.24 
  -3  11   0    0.18    0.20 
   2 -11   0    3.19    0.32 
   2 -11   0    3.38    0.28 
   2 -11   0    2.79    0.44 
   2 -11   0    3.31    0.48 
  -2  11   0    4.18    0.56 
  -2  11   0    3.20    0.39 
   1 -11   0   24.36    1.55 
   1 -11   0   25.89    1.52 
   1 -11   0   25.67    1.40 
   1 -11   0   25.81    1.45 
  -1  11   0   26.06    1.58 
  -1  11   0   24.19    1.45 
  -1  11   0   25.90    1.47 
   0 -11   0    1.52    0.33 
   0 -11   0    1.33    0.22 
   0 -11   0    1.45    0.23 
   0 -11   0    0.78    0.21 
   0 -11   0    1.15    0.15 
   0  11   0    1.20    0.21 
   0  11   0    1.34    0.26 
   0  11   0    1.42    0.31 
  -1 -11   0    6.86    0.55 
  -1 -11   0    7.18    0.64 
  -1 -11   0    6.85    0.52 
  -1 -11   0    7.18    0.43 
  -1 -11   0    6.58    0.56 
   1  11   0    7.11    0.65 
   1  11   0    6.35    0.65 
   1  11   0    7.31    0.58 
   1  11   0    6.33    0.48 
  -2 -11   0    9.71    0.60 
  -2 -11   0   10.08    0.66 
  -2 -11   0    9.52    0.77 
  -2 -11   0   10.70    0.76 
   2  11   0   11.22    0.77 
   2  11   0    9.80    0.76 
   2  11   0    9.65    0.85 
   2  11   0    9.90    0.63 
  -3 -11   0    2.15    0.23 
  -3 -11   0    2.74    0.28 
  -3 -11   0    2.16    0.44 
  -3 -11   0    2.59    0.37 
   3  11   0    2.55    0.36 
   3  11   0    2.41    0.36 
   3  11   0    2.44    0.48 
   3  11   0    2.46    0.25 
  -4 -11   0    5.87    0.45 
  -4 -11   0    6.04    0.76 
  -4 -11   0    5.33    0.66 
  -4 -11   0    6.07    0.43 
   4  11   0    6.82    0.64 
   4  11   0    5.77    0.57 
   4  11   0    6.47    0.82 
   4  11   0    6.40    0.42 
  -5 -11   0    4.37    0.37 
  -5 -11   0    3.52    0.60 
  -5 -11   0    4.83    0.39 
   5  11   0    5.55    0.62 
   5  11   0    3.05    0.50 
   5  11   0    5.07    0.70 
   5  11   0    4.49    0.34 
  -6 -11   0   13.42    0.82 
  -6 -11   0   12.98    0.82 
   6  11   0   12.21    0.77 
   6  11   0   13.79    1.04 
   6  11   0   12.70    1.21 
   6  11   0   12.95    0.93 
  -7 -11   0    0.49    0.20 
   7  11   0    0.03    0.44 
  -8 -11   0    0.28    0.21 
   8  11   0    0.31    0.67 
   8  11   0    0.42    0.59 
  -9 -11   0    0.21    0.26 
   9  11   0    0.17    0.58 
 -10 -11   0   -0.23    0.39 
 -10 -11   0    0.11    0.31 
  10  11   0   -0.77    0.66 
 -11 -11   0    0.60    0.34 
 -11 -11   0    0.60    0.49 
  11  11   0    0.74    0.81 
   9 -12   0    0.83    0.50 
   9 -12   0   -0.32    0.61 
   8 -12   0    1.64    0.62 
   8 -12   0    3.39    0.50 
   7 -12   0    2.58    0.39 
   7 -12   0    1.12    0.49 
   6 -12   0    1.36    0.46 
   6 -12   0    1.66    0.31 
   5 -12   0    0.45    0.31 
   5 -12   0   -0.12    0.19 
   4 -12   0   12.28    1.18 
   4 -12   0   14.45    0.90 
   4 -12   0   16.41    1.15 
   3 -12   0    0.73    0.30 
   3 -12   0    0.51    0.20 
   3 -12   0    0.16    0.30 
   3 -12   0    0.62    0.17 
   2 -12   0    1.58    0.38 
   2 -12   0    1.52    0.32 
   2 -12   0    1.69    0.24 
   2 -12   0    1.38    0.19 
  -2  12   0    1.31    0.47 
  -2  12   0    2.04    0.28 
   1 -12   0   27.43    1.64 
   1 -12   0   27.70    1.57 
   1 -12   0   26.84    1.69 
   1 -12   0   27.94    1.52 
  -1  12   0   26.94    1.57 
  -1  12   0   27.91    1.59 
   0 -12   0    1.76    0.40 
   0 -12   0    1.05    0.26 
   0 -12   0    0.60    0.28 
   0 -12   0    1.34    0.16 
   0 -12   0    1.08    0.25 
   0  12   0    0.95    0.28 
   0  12   0    1.06    0.24 
   0  12   0    0.98    0.34 
  -1 -12   0    0.17    0.37 
  -1 -12   0    0.27    0.23 
  -1 -12   0    0.63    0.27 
  -1 -12   0    0.41    0.19 
  -1 -12   0    0.55    0.12 
   1  12   0    0.36    0.27 
   1  12   0    0.20    0.32 
   1  12   0    0.60    0.19 
  -2 -12   0    8.65    0.72 
  -2 -12   0    9.07    0.61 
  -2 -12   0    7.60    0.75 
  -2 -12   0    9.05    0.55 
   2  12   0    9.23    0.59 
   2  12   0    8.91    0.80 
   2  12   0    7.31    0.77 
   2  12   0    9.28    0.73 
  -3 -12   0    2.19    0.47 
  -3 -12   0    2.55    0.30 
  -3 -12   0    1.75    0.24 
  -3 -12   0    2.79    0.41 
   3  12   0    2.72    0.40 
   3  12   0    2.91    0.29 
   3  12   0    2.57    0.40 
   3  12   0    2.63    0.51 
  -4 -12   0   11.79    0.72 
  -4 -12   0   12.74    0.76 
  -4 -12   0    9.74    1.03 
   4  12   0   10.75    0.70 
   4  12   0   12.81    0.92 
   4  12   0   12.00    1.08 
   4  12   0   11.47    0.90 
  -5 -12   0    3.51    0.33 
  -5 -12   0    3.46    0.36 
   5  12   0    3.62    0.67 
   5  12   0    3.06    0.32 
   5  12   0    4.83    0.65 
  -6 -12   0   13.43    0.83 
  -6 -12   0   11.74    0.92 
   6  12   0   11.82    1.26 
   6  12   0   13.24    1.08 
  -7 -12   0    2.63    0.38 
   7  12   0    2.79    0.74 
   7  12   0    2.38    0.56 
  -8 -12   0    1.34    0.29 
   8  12   0    2.16    0.60 
  -9 -12   0   16.96    1.14 
   9  12   0   17.85    1.55 
 -10 -12   0    0.18    0.42 
 -10 -12   0    1.48    0.36 
  10  12   0    0.92    0.77 
   8 -13   0    0.09    0.57 
   8 -13   0    1.43    0.43 
   7 -13   0    0.68    0.32 
   7 -13   0   -0.04    0.47 
   6 -13   0   -0.06    0.25 
   6 -13   0    0.40    0.45 
   5 -13   0    1.06    0.41 
   5 -13   0    1.06    0.28 
   4 -13   0   -0.31    0.17 
   4 -13   0    0.37    0.33 
   3 -13   0    0.29    0.16 
   3 -13   0    0.35    0.30 
   2 -13   0    2.26    0.40 
   2 -13   0    1.71    0.28 
   2 -13   0    2.08    0.25 
  -2  13   0    2.53    0.33 
   1 -13   0    6.27    0.43 
   1 -13   0    6.70    0.60 
   1 -13   0    6.10    0.55 
  -1  13   0    7.18    0.60 
  -1  13   0    6.30    0.58 
   0 -13   0    0.68    0.14 
   0 -13   0    0.41    0.25 
   0 -13   0    0.30    0.22 
   0 -13   0    0.27    0.22 
   0  13   0    0.33    0.26 
   0  13   0    0.58    0.28 
  -1 -13   0    4.95    0.57 
  -1 -13   0    5.84    0.39 
  -1 -13   0    4.43    0.56 
  -1 -13   0    5.17    0.49 
   1  13   0    6.27    0.61 
   1  13   0    4.45    0.48 
  -2 -13   0    4.68    0.37 
  -2 -13   0    5.65    0.67 
  -2 -13   0    4.35    0.66 
  -2 -13   0    5.48    0.46 
   2  13   0    5.73    0.60 
   2  13   0    4.84    0.45 
  -3 -13   0    0.06    0.13 
  -3 -13   0   -0.09    0.39 
  -3 -13   0    0.16    0.16 
   3  13   0    0.12    0.35 
   3  13   0    0.11    0.45 
   3  13   0    0.35    0.20 
  -4 -13   0    7.60    0.55 
  -4 -13   0    7.38    0.51 
  -4 -13   0    6.21    0.95 
   4  13   0    6.63    0.51 
   4  13   0    7.23    0.97 
   4  13   0    6.85    0.76 
  -5 -13   0    0.32    0.25 
  -5 -13   0    0.18    0.17 
   5  13   0    0.28    0.55 
   5  13   0    0.02    0.40 
   5  13   0    0.28    0.19 
  -6 -13   0    0.79    0.23 
   6  13   0    0.32    0.46 
  -7 -13   0    0.98    0.26 
   7  13   0    1.91    0.59 
  -8 -13   0    0.08    0.25 
   8  13   0    0.43    0.61 
  -9 -13   0    5.09    0.63 
   9  13   0    5.32    0.85 
 -10 -13   0    2.14    0.57 
 -10 -13   0    3.30    0.49 
  10  13   0    2.48    0.87 
   7 -14   0    1.04    0.61 
   7 -14   0   -0.66    0.33 
   6 -14   0    1.94    0.35 
   6 -14   0    1.17    0.51 
   5 -14   0   -0.27    0.22 
   5 -14   0    0.68    0.43 
   4 -14   0    3.89    0.42 
   4 -14   0    4.03    0.61 
   3 -14   0    1.38    0.22 
   3 -14   0    1.67    0.43 
   2 -14   0   -0.08    0.15 
   2 -14   0    0.18    0.30 
   1 -14   0    1.63    0.34 
   1 -14   0    2.10    0.26 
  -1  14   0    2.12    0.36 
   0 -14   0    0.25    0.14 
   0 -14   0    0.87    0.25 
   0 -14   0    0.08    0.22 
   0  14   0    0.39    0.33 
   0  14   0    0.16    0.30 
  -1 -14   0    0.09    0.14 
  -1 -14   0    0.73    0.33 
  -1 -14   0   -0.22    0.19 
   1  14   0    0.23    0.28 
   1  14   0   -0.08    0.33 
  -2 -14   0    1.27    0.25 
  -2 -14   0    0.97    0.17 
  -2 -14   0    1.50    0.43 
   2  14   0    0.66    0.27 
   2  14   0    0.86    0.40 
  -3 -14   0    2.29    0.27 
  -3 -14   0    1.97    0.56 
  -3 -14   0    2.74    0.37 
   3  14   0    2.43    0.44 
   3  14   0    2.37    0.33 
  -4 -14   0    7.47    0.58 
  -4 -14   0    6.77    0.53 
   4  14   0    8.19    0.84 
   4  14   0    7.14    0.57 
  -5 -14   0    0.48    0.19 
   5  14   0    0.65    0.25 
   5  14   0    0.05    0.48 
  -6 -14   0    3.21    0.44 
   6  14   0    3.92    0.66 
  -7 -14   0    2.80    0.37 
   7  14   0    4.63    1.37 
  -8 -14   0    4.77    0.59 
   8  14   0    5.70    0.87 
  -9 -14   0    1.25    0.37 
   9  14   0    1.54    0.81 
   6 -15   0    0.42    0.58 
   6 -15   0   -0.41    0.29 
   5 -15   0    0.21    0.54 
   5 -15   0    0.26    0.26 
   4 -15   0    2.38    0.52 
   4 -15   0    2.71    0.39 
   3 -15   0    0.54    0.41 
   3 -15   0    0.87    0.20 
   2 -15   0    0.05    0.17 
   2 -15   0   -0.06    0.32 
   1 -15   0   -0.11    0.29 
   0 -15   0    0.33    0.24 
   0 -15   0    0.19    0.27 
   0 -15   0    0.32    0.23 
   0  15   0    0.03    0.36 
   0  15   0    0.05    0.35 
  -1 -15   0    0.25    0.24 
  -1 -15   0   -0.68    0.35 
   1  15   0    0.39    0.34 
   1  15   0    0.12    0.38 
  -2 -15   0    6.25    0.54 
  -2 -15   0    5.02    0.66 
  -2 -15   0    5.63    0.45 
   2  15   0    4.79    0.59 
   2  15   0    5.84    0.74 
  -3 -15   0    0.94    0.57 
  -3 -15   0    0.66    0.21 
  -3 -15   0    1.41    0.27 
   3  15   0    1.38    0.44 
   3  15   0    0.08    0.31 
  -4 -15   0   -0.24    0.18 
  -4 -15   0    0.33    0.23 
   4  15   0    0.46    0.50 
   4  15   0    0.51    0.31 
  -5 -15   0    0.56    0.22 
  -5 -15   0    0.30    0.23 
   5  15   0   -0.44    0.55 
  -6 -15   0    1.23    0.29 
   6  15   0    1.55    0.67 
  -7 -15   0    0.29    0.28 
  -7 -15   0    0.32    0.27 
   7  15   0    0.34    0.70 
  -8 -15   0    0.19    0.33 
   8  15   0    0.89    0.81 
   9  15   0    2.23    0.92 
   5 -16   0    0.50    0.55 
   5 -16   0    0.17    0.26 
   4 -16   0   -0.25    0.22 
   4 -16   0    0.04    0.47 
   3 -16   0    0.49    0.42 
   3 -16   0   -0.29    0.22 
   2 -16   0    1.05    0.41 
   2 -16   0    1.57    0.24 
   1 -16   0    1.85    0.40 
   1 -16   0    2.76    0.34 
   0 -16   0    0.07    0.31 
   0 -16   0    0.54    0.20 
  -1 -16   0    1.17    0.22 
  -1 -16   0    0.63    0.29 
   1  16   0    1.77    0.45 
  -2 -16   0    0.85    0.20 
  -2 -16   0    0.85    0.28 
  -2 -16   0    1.98    0.73 
   2  16   0    1.55    0.47 
  -3 -16   0   -0.04    0.23 
  -3 -16   0   -0.29    0.65 
  -3 -16   0   -0.08    0.20 
   3  16   0    0.92    0.51 
  -4 -16   0   -0.02    0.25 
  -4 -16   0   -0.47    0.21 
   4  16   0   -0.87    0.57 
  -5 -16   0    0.59    0.26 
  -5 -16   0    1.05    0.29 
   5  16   0    1.09    0.67 
  -6 -16   0    9.43    0.79 
   6  16   0   12.15    1.35 
  -7 -16   0    2.18    0.39 
  -7 -16   0    2.97    0.42 
   7  16   0    3.05    0.85 
  -8 -16   0    0.18    0.36 
   8  16   0    0.42    0.87 
   4 -17   0    0.14    0.28 
   4 -17   0    0.84    0.57 
   3 -17   0   -0.06    0.23 
   3 -17   0    1.11    0.48 
   2 -17   0    3.54    0.61 
   2 -17   0    3.87    0.45 
   1 -17   0    4.61    0.47 
   1 -17   0    4.77    0.71 
   0 -17   0    0.34    0.22 
   0 -17   0    0.34    0.43 
  -1 -17   0    2.08    0.29 
  -1 -17   0    2.44    0.42 
  -2 -17   0    1.33    0.34 
  -2 -17   0    1.63    0.28 
   2  17   0    1.39    0.95 
  -3 -17   0    0.46    0.29 
  -3 -17   0    0.28    0.23 
   3  17   0   -0.12    0.60 
  -4 -17   0    0.90    0.27 
  -4 -17   0    1.24    0.35 
   4  17   0    0.56    0.66 
  -5 -17   0    1.99    0.36 
  -5 -17   0    1.99    0.34 
   5  17   0    1.90    0.75 
  -6 -17   0    0.79    0.34 
   6  17   0   -0.15    1.03 
   2 -18   0    1.02    0.50 
   2 -18   0    1.10    0.29 
   1 -18   0   -0.21    0.43 
   1 -18   0    1.47    0.27 
   0 -18   0    0.99    0.41 
   0 -18   0    0.77    0.28 
  -1 -18   0    0.37    0.23 
  -1 -18   0    0.06    0.35 
  -2 -18   0    2.42    0.44 
  -2 -18   0    1.74    0.31 
  -3 -18   0    0.23    0.29 
  -3 -18   0    0.58    0.33 
  -4 -18   0    0.99    0.31 
  -4 -18   0    0.72    0.35 
  -5 -18   0    0.04    0.35 
  -5 -18   0    0.01    0.32 
  -5 -18   1    1.18    0.38 
  -5 -18   1    1.48    0.39 
  -4 -18   1    0.22    0.31 
  -4 -18   1    0.01    0.34 
  -3 -18   1    0.15    0.34 
  -3 -18   1    0.07    0.28 
  -2 -18   1    0.48    0.34 
  -2 -18   1    0.53    0.26 
  -1 -18   1    0.78    0.38 
  -1 -18   1    0.38    0.25 
   0 -18   1    0.69    0.27 
   0 -18   1    0.92    0.43 
   1 -18   1    1.92    0.29 
   1 -18   1    1.26    0.44 
   2 -18   1    3.77    0.51 
   2 -18   1    2.15    0.57 
   6  17  -1    0.75    0.86 
  -6 -17   1    1.20    0.40 
   5  17  -1    0.77    0.77 
  -5 -17   1    0.96    0.31 
  -5 -17   1    0.83    0.32 
   4  17  -1    2.02    0.67 
  -4 -17   1   -0.08    0.30 
  -4 -17   1   -0.38    0.26 
   3  17  -1    0.65    0.62 
  -3 -17   1   -0.07    0.25 
  -3 -17   1   -0.12    0.29 
   2  17  -1   -0.66    0.56 
  -2 -17   1    0.77    0.25 
  -2 -17   1    0.03    0.31 
   1  17  -1    2.04    0.60 
  -1 -17   1    1.92    0.29 
  -1 -17   1    2.19    0.48 
   0 -17   1    0.86    0.38 
   0 -17   1    1.09    0.26 
   1 -17   1   -0.70    0.35 
   1 -17   1   -0.17    0.23 
   2 -17   1    1.43    0.48 
   2 -17   1    1.40    0.28 
   3 -17   1   -0.96    0.44 
   3 -17   1    0.36    0.25 
   4 -17   1    1.30    0.58 
   4 -17   1   -0.22    0.28 
   7  16  -1    0.53    0.82 
  -7 -16   1   -0.15    0.31 
  -7 -16   1    0.36    0.32 
   6  16  -1    5.80    0.87 
  -6 -16   1    6.01    0.63 
   5  16  -1    1.26    0.65 
  -5 -16   1    0.82    0.28 
  -5 -16   1    1.32    0.28 
   4  16  -1    4.88    0.69 
  -4 -16   1    3.20    0.38 
  -4 -16   1    3.48    0.51 
   3  16  -1    0.07    0.52 
  -3 -16   1    0.03    0.26 
  -3 -16   1    0.11    0.22 
   2  16  -1    5.48    0.68 
  -2 -16   1    5.60    0.49 
  -2 -16   1    6.18    0.60 
   1  16  -1    0.27    0.45 
  -1 -16   1    0.84    0.21 
  -1 -16   1    0.47    0.28 
   0  16  -1    0.52    0.46 
   0 -16   1    0.19    0.19 
   0 -16   1    0.11    0.30 
   1 -16   1    4.11    0.63 
   1 -16   1    4.62    0.43 
   2 -16   1   -0.12    0.19 
   2 -16   1   -0.87    0.35 
   3 -16   1    1.05    0.25 
   3 -16   1    2.20    0.51 
   4 -16   1    0.08    0.23 
   4 -16   1    0.71    0.50 
   5 -16   1    3.06    0.66 
   5 -16   1    2.98    0.38 
   8  15  -1    3.52    0.84 
  -8 -15   1    1.83    0.38 
   7  15  -1    4.63    0.88 
  -7 -15   1    5.71    0.60 
  -7 -15   1    4.40    0.58 
   6  15  -1    1.06    1.22 
   6  15  -1    1.75    0.84 
  -6 -15   1    1.41    0.32 
   5  15  -1    0.90    0.55 
   5  15  -1   -0.28    0.72 
  -5 -15   1    0.04    0.22 
  -5 -15   1    0.20    0.21 
   4  15  -1    3.40    0.58 
   4  15  -1    3.63    0.80 
  -4 -15   1    3.03    0.37 
  -4 -15   1    3.62    0.46 
   3  15  -1    3.68    0.46 
   3  15  -1    4.04    0.72 
   3  15  -1    4.92    0.62 
  -3 -15   1    3.48    0.64 
  -3 -15   1    4.28    0.47 
  -3 -15   1    3.63    0.40 
   2  15  -1    0.30    0.43 
   2  15  -1    0.52    0.33 
  -2 -15   1    0.13    0.23 
  -2 -15   1    0.34    0.17 
  -2 -15   1    0.79    0.46 
   1  15  -1    3.29    0.44 
   1  15  -1    3.94    0.52 
  -1 -15   1    2.68    0.39 
  -1 -15   1    4.02    0.62 
  -1 -15   1    2.90    0.35 
   0  15  -1    0.94    0.39 
   0  15  -1    0.64    0.40 
   0 -15   1    0.74    0.18 
   0 -15   1    0.69    0.24 
  -1  15  -1    1.10    0.42 
  -1  15  -1    0.59    0.38 
   1 -15   1    0.88    0.30 
   1 -15   1    0.99    0.19 
  -2  15  -1   10.06    0.84 
   2 -15   1    9.47    0.63 
   2 -15   1    9.27    0.85 
   3 -15   1    0.94    0.22 
   3 -15   1    0.84    0.39 
   4 -15   1   -0.08    0.21 
   4 -15   1    0.19    0.44 
   5 -15   1    0.51    0.49 
   5 -15   1    0.05    0.25 
   6 -15   1    1.02    0.33 
   6 -15   1    1.13    0.60 
   9  14  -1   -0.47    0.85 
  -9 -14   1    0.48    0.35 
   8  14  -1    2.29    0.78 
  -8 -14   1    1.50    0.35 
   7  14  -1    2.70    0.92 
   7  14  -1    1.43    0.63 
  -7 -14   1    1.19    0.29 
   6  14  -1    3.64    0.82 
   6  14  -1    3.69    0.62 
  -6 -14   1    3.53    0.46 
   5  14  -1    6.03    0.93 
   5  14  -1    6.77    0.91 
  -5 -14   1    6.64    0.54 
  -5 -14   1    6.97    0.57 
   4  14  -1    3.57    0.73 
   4  14  -1    3.75    0.56 
   4  14  -1    3.72    0.43 
  -4 -14   1    2.99    0.42 
  -4 -14   1    2.90    0.36 
   3  14  -1   -0.19    0.39 
   3  14  -1    0.63    0.27 
   3  14  -1   -0.42    0.51 
  -3 -14   1    0.62    0.49 
  -3 -14   1    0.22    0.22 
   2  14  -1   -0.10    0.37 
   2  14  -1   -0.28    0.26 
   2  14  -1   -0.15    0.44 
  -2 -14   1   -0.71    0.40 
  -2 -14   1    0.20    0.19 
  -2 -14   1   -0.02    0.14 
   1  14  -1    3.39    0.43 
   1  14  -1    4.32    0.52 
  -1 -14   1    3.99    0.52 
  -1 -14   1    4.23    0.48 
  -1 -14   1    4.38    0.37 
   0  14  -1    0.38    0.32 
   0  14  -1    0.16    0.34 
   0 -14   1   -0.08    0.14 
   0 -14   1    0.25    0.21 
   0 -14   1    0.20    0.32 
  -1  14  -1    1.42    0.38 
  -1  14  -1    1.66    0.36 
   1 -14   1    1.18    0.20 
   1 -14   1    0.99    0.32 
  -2  14  -1    4.44    0.62 
  -2  14  -1    5.33    0.67 
   2 -14   1    4.17    0.38 
   2 -14   1    5.64    0.63 
  -3  14  -1    3.16    0.48 
   3 -14   1    3.02    0.35 
   3 -14   1    3.30    0.52 
   4 -14   1    0.59    0.39 
   4 -14   1    0.82    0.23 
   5 -14   1    8.04    0.88 
   5 -14   1    6.64    0.60 
   6 -14   1    0.43    0.50 
   6 -14   1    0.17    0.29 
   7 -14   1    1.52    0.62 
   7 -14   1    1.36    0.38 
  10  13  -1    1.99    0.85 
 -10 -13   1    2.25    0.46 
   9  13  -1    1.02    0.74 
  -9 -13   1    0.79    0.33 
   8  13  -1    1.24    0.69 
   8  13  -1    2.09    0.89 
  -8 -13   1    1.65    0.31 
   7  13  -1    2.61    0.81 
   7  13  -1    3.05    0.64 
  -7 -13   1    3.37    0.44 
   6  13  -1    1.50    0.48 
   6  13  -1    0.81    0.75 
  -6 -13   1    0.31    0.40 
   5  13  -1    0.29    0.57 
   5  13  -1    0.06    0.40 
  -5 -13   1    0.57    0.19 
  -5 -13   1    0.70    0.20 
   4  13  -1   12.87    0.79 
   4  13  -1   11.96    1.18 
   4  13  -1   12.51    1.02 
  -4 -13   1   12.64    1.14 
  -4 -13   1   12.64    0.82 
  -4 -13   1   12.43    0.79 
   3  13  -1    0.43    0.20 
   3  13  -1    0.78    0.48 
   3  13  -1    0.47    0.37 
  -3 -13   1    0.27    0.15 
  -3 -13   1    0.24    0.44 
  -3 -13   1    0.51    0.18 
   2  13  -1    5.85    0.64 
   2  13  -1    4.81    0.47 
   2  13  -1    4.70    0.65 
  -2 -13   1    5.39    0.45 
  -2 -13   1    4.91    0.37 
  -2 -13   1    4.48    0.65 
   1  13  -1    1.64    0.35 
   1  13  -1    1.13    0.40 
   1  13  -1    1.55    0.28 
  -1 -13   1    1.74    0.24 
  -1 -13   1    1.55    0.26 
  -1 -13   1    1.82    0.34 
   0  13  -1    0.26    0.28 
   0  13  -1   -0.07    0.27 
   0 -13   1   -0.04    0.20 
   0 -13   1    0.62    0.29 
   0 -13   1    0.12    0.12 
   0 -13   1    0.30    0.21 
  -1  13  -1    4.30    0.56 
  -1  13  -1    5.59    0.57 
   1 -13   1    5.17    0.37 
   1 -13   1    4.90    0.55 
  -2  13  -1    0.32    0.33 
  -2  13  -1    0.44    0.28 
   2 -13   1    0.15    0.13 
   2 -13   1    0.49    0.31 
  -3  13  -1    3.32    0.38 
  -3  13  -1    2.36    0.43 
   3 -13   1    2.33    0.43 
   3 -13   1    2.62    0.31 
  -4  13  -1   -0.51    0.28 
  -4  13  -1   -0.44    0.38 
   4 -13   1   -0.11    0.19 
   4 -13   1    0.16    0.36 
   5 -13   1    1.37    0.28 
   5 -13   1    1.61    0.41 
   6 -13   1    0.63    0.46 
   6 -13   1    0.66    0.28 
   7 -13   1    1.30    0.55 
   7 -13   1    0.13    0.32 
   8 -13   1    0.60    0.40 
   8 -13   1    0.80    0.60 
  10  12  -1    0.54    0.76 
 -10 -12   1    0.90    0.35 
 -10 -12   1    0.44    0.45 
   9  12  -1    3.09    0.76 
   9  12  -1    3.66    0.94 
  -9 -12   1    2.86    0.42 
   8  12  -1    1.14    0.73 
   8  12  -1    1.04    0.60 
  -8 -12   1    0.84    0.27 
   7  12  -1   -0.14    0.65 
   7  12  -1    0.66    0.49 
  -7 -12   1    0.12    0.20 
   6  12  -1    2.30    0.66 
   6  12  -1    3.44    0.52 
  -6 -12   1    2.49    0.33 
   5  12  -1    5.17    0.42 
   5  12  -1    5.25    0.73 
   5  12  -1    5.96    0.93 
  -5 -12   1    5.73    0.47 
  -5 -12   1    5.91    0.44 
   4  12  -1   14.55    0.88 
   4  12  -1   14.93    1.23 
   4  12  -1   16.21    1.08 
  -4 -12   1   14.88    0.92 
  -4 -12   1   14.49    0.89 
  -4 -12   1   14.42    1.17 
   3  12  -1   -0.24    0.31 
   3  12  -1    0.02    0.16 
   3  12  -1    0.30    0.38 
   3  12  -1    0.12    0.32 
  -3 -12   1    0.13    0.12 
  -3 -12   1    0.21    0.15 
  -3 -12   1    0.31    0.36 
  -3 -12   1    0.08    0.31 
   2  12  -1   23.89    1.52 
   2  12  -1   25.33    1.50 
   2  12  -1   24.49    1.39 
   2  12  -1   22.37    1.56 
  -2 -12   1   25.21    1.52 
  -2 -12   1   23.41    1.47 
  -2 -12   1   24.94    1.37 
  -2 -12   1   25.44    1.42 
   1  12  -1    2.34    0.33 
   1  12  -1    2.05    0.40 
   1  12  -1    2.04    0.28 
   1  12  -1    2.11    0.38 
  -1 -12   1    2.00    0.34 
  -1 -12   1    1.89    0.33 
  -1 -12   1    2.00    0.23 
  -1 -12   1    2.03    0.32 
   0  12  -1    1.73    0.31 
   0  12  -1    1.20    0.40 
   0  12  -1    1.35    0.34 
   0  12  -1    1.60    0.26 
   0 -12   1    1.93    0.26 
   0 -12   1    1.51    0.27 
   0 -12   1    1.48    0.27 
   0 -12   1    2.14    0.47 
   0 -12   1    1.75    0.21 
  -1  12  -1    8.16    0.66 
  -1  12  -1    8.16    0.65 
   1 -12   1    8.04    0.52 
   1 -12   1    8.16    0.61 
   1 -12   1   10.43    0.90 
   1 -12   1    8.31    0.50 
   1 -12   1    8.70    0.67 
  -2  12  -1    3.54    0.48 
  -2  12  -1    3.31    0.44 
   2 -12   1    2.34    0.35 
   2 -12   1    2.54    0.27 
   2 -12   1    3.05    0.47 
  -3  12  -1    4.97    0.59 
  -3  12  -1    4.52    0.50 
   3 -12   1    4.52    0.42 
   3 -12   1    4.89    0.61 
   3 -12   1    5.03    0.39 
  -4  12  -1    4.75    0.51 
  -4  12  -1    4.15    0.62 
   4 -12   1    5.42    0.64 
   4 -12   1    4.82    0.42 
  -5  12  -1    4.40    0.56 
  -5  12  -1    4.79    0.52 
   5 -12   1    5.21    0.70 
   5 -12   1    4.32    0.45 
  -6  12  -1    0.59    0.29 
   6 -12   1    0.41    0.38 
   6 -12   1    0.37    0.25 
   7 -12   1    1.94    0.36 
   7 -12   1    1.14    0.50 
   8 -12   1    5.66    0.82 
   8 -12   1    6.04    0.75 
   9 -12   1   -1.28    0.59 
   9 -12   1    1.55    0.49 
  11  11  -1    2.20    0.85 
 -11 -11   1    2.23    0.58 
  10  11  -1   -0.43    0.69 
 -10 -11   1   -0.60    0.31 
 -10 -11   1    0.77    0.44 
   9  11  -1    5.62    1.03 
   9  11  -1    6.08    0.80 
  -9 -11   1    4.88    0.57 
   8  11  -1    0.83    0.68 
   8  11  -1    1.22    0.53 
  -8 -11   1    1.45    0.28 
   7  11  -1    0.37    0.66 
   7  11  -1   -0.06    0.42 
  -7 -11   1    0.49    0.19 
   6  11  -1    1.93    0.58 
   6  11  -1    1.54    0.43 
  -6 -11   1    1.35    0.23 
  -6 -11   1    1.66    0.24 
   5  11  -1    0.83    0.35 
   5  11  -1    0.98    0.16 
   5  11  -1    0.85    0.28 
   5  11  -1    0.89    0.45 
  -5 -11   1    0.54    0.48 
  -5 -11   1    0.91    0.18 
  -5 -11   1    0.99    0.19 
   4  11  -1    4.87    0.72 
   4  11  -1    3.34    0.51 
   4  11  -1    4.22    0.57 
   4  11  -1    4.18    0.33 
  -4 -11   1    3.45    0.56 
  -4 -11   1    4.43    0.34 
  -4 -11   1    4.08    0.36 
  -4 -11   1    3.62    0.48 
   3  11  -1    0.16    0.12 
   3  11  -1    0.47    0.35 
   3  11  -1    0.24    0.25 
   3  11  -1   -0.19    0.25 
  -3 -11   1   -0.05    0.10 
  -3 -11   1    0.35    0.29 
  -3 -11   1    0.12    0.12 
  -3 -11   1    0.56    0.32 
   2  11  -1    2.36    0.35 
   2  11  -1    1.81    0.41 
   2  11  -1    2.56    0.36 
   2  11  -1    2.40    0.29 
  -2 -11   1    2.37    0.23 
  -2 -11   1    2.23    0.39 
  -2 -11   1    2.59    0.30 
  -2 -11   1    3.07    0.42 
  -2 -11   1    3.68    0.43 
   1  11  -1    6.80    0.60 
   1  11  -1    7.96    0.65 
   1  11  -1    6.19    0.50 
   1  11  -1    7.01    0.67 
  -1 -11   1    6.77    0.64 
  -1 -11   1    7.06    0.53 
  -1 -11   1    7.78    0.46 
  -1 -11   1    6.99    0.57 
  -1 -11   1    7.13    0.57 
   0  11  -1    0.87    0.27 
   0  11  -1    1.04    0.25 
   0  11  -1    0.85    0.29 
   0  11  -1    0.23    0.19 
   0 -11   1    0.81    0.24 
   0 -11   1    0.81    0.20 
   0 -11   1    0.83    0.13 
   0 -11   1    0.81    0.29 
   0 -11   1    0.77    0.21 
  -1  11  -1   26.45    1.63 
  -1  11  -1   29.05    1.66 
  -1  11  -1   26.89    1.74 
   1 -11   1   28.95    1.58 
   1 -11   1   28.21    1.72 
   1 -11   1   28.69    1.69 
   1 -11   1   31.56    1.56 
   1 -11   1   29.28    1.62 
  -2  11  -1    0.75    0.23 
  -2  11  -1    1.13    0.28 
  -2  11  -1    0.53    0.30 
   2 -11   1    0.50    0.29 
   2 -11   1    0.60    0.23 
   2 -11   1    0.65    0.17 
   2 -11   1    1.12    0.17 
  -3  11  -1    7.52    0.64 
  -3  11  -1    7.62    0.56 
   3 -11   1    6.34    0.48 
   3 -11   1    6.60    0.49 
   3 -11   1    7.95    0.66 
   3 -11   1    7.22    0.63 
  -4  11  -1    2.96    0.42 
   4 -11   1    3.37    0.35 
   4 -11   1    4.21    0.55 
   4 -11   1    3.18    0.35 
   4 -11   1    3.37    0.47 
  -5  11  -1    5.82    0.71 
  -5  11  -1    5.96    0.55 
   5 -11   1    6.23    0.57 
   5 -11   1    6.10    0.50 
   5 -11   1    6.90    0.83 
  -6  11  -1    0.86    0.45 
  -6  11  -1    0.49    0.25 
   6 -11   1    1.10    0.33 
   6 -11   1    0.46    0.33 
   6 -11   1    0.77    0.38 
  -7  11  -1    0.53    0.27 
   7 -11   1    1.27    0.34 
   7 -11   1    0.08    0.45 
  -8  11  -1   -0.23    0.30 
   8 -11   1    0.28    0.38 
   8 -11   1   -0.44    0.47 
   9 -11   1    0.18    0.46 
   9 -11   1    0.88    0.62 
  11  10  -1    1.79    0.76 
 -11 -10   1    1.90    0.39 
 -11 -10   1    2.97    0.51 
  10  10  -1    2.32    0.70 
  10  10  -1    2.83    0.87 
 -10 -10   1    2.34    0.61 
 -10 -10   1    2.07    0.36 
   9  10  -1    1.36    0.69 
   9  10  -1    2.10    0.59 
  -9 -10   1    1.59    0.30 
   8  10  -1    3.22    0.74 
   8  10  -1    1.68    0.90 
  -8 -10   1    3.89    0.44 
   7  10  -1    0.07    0.38 
   7  10  -1    0.09    0.48 
  -7 -10   1   -0.11    0.16 
   6  10  -1    3.90    0.36 
   6  10  -1    4.67    0.51 
   6  10  -1    3.72    0.53 
   6  10  -1    5.14    0.81 
  -6 -10   1    4.69    0.40 
  -6 -10   1    4.35    0.38 
   5  10  -1   21.65    1.51 
   5  10  -1   21.12    1.20 
   5  10  -1   22.01    1.30 
   5  10  -1   20.59    1.38 
  -5 -10   1   22.04    1.39 
  -5 -10   1   22.64    1.25 
  -5 -10   1   20.11    1.46 
  -5 -10   1   20.96    1.23 
   4  10  -1   20.35    1.46 
   4  10  -1   21.50    1.19 
   4  10  -1   22.98    1.37 
   4  10  -1   20.79    1.29 
  -4 -10   1   21.95    1.22 
  -4 -10   1   22.73    1.24 
  -4 -10   1   18.79    1.40 
  -4 -10   1   22.19    1.36 
   3  10  -1    1.36    0.27 
   3  10  -1    1.76    0.20 
   3  10  -1    1.28    0.36 
   3  10  -1    1.56    0.29 
  -3 -10   1    1.29    0.35 
  -3 -10   1    1.57    0.29 
  -3 -10   1    1.31    0.19 
  -3 -10   1    1.37    0.19 
   2  10  -1    3.77    0.46 
   2  10  -1    4.51    0.34 
   2  10  -1    4.58    0.58 
   2  10  -1    4.61    0.47 
  -2 -10   1    4.59    0.36 
  -2 -10   1    4.63    0.51 
  -2 -10   1    4.89    0.47 
  -2 -10   1    4.65    0.32 
  -2 -10   1    4.82    0.53 
   1  10  -1    0.28    0.21 
   1  10  -1    0.32    0.20 
   1  10  -1    0.10    0.23 
   1  10  -1    0.21    0.13 
  -1 -10   1    0.28    0.08 
  -1 -10   1    0.14    0.18 
  -1 -10   1    0.12    0.12 
  -1 -10   1    0.31    0.25 
  -1 -10   1    0.28    0.20 
   0  10  -1    4.57    0.43 
   0  10  -1    3.79    0.45 
   0  10  -1    4.15    0.36 
   0  10  -1    4.71    0.49 
   0 -10   1    4.87    0.40 
   0 -10   1    5.02    0.51 
   0 -10   1    4.01    0.37 
   0 -10   1    3.79    0.36 
   0 -10   1    4.51    0.30 
  -1  10  -1    2.07    0.29 
  -1  10  -1    1.89    0.35 
  -1  10  -1    2.96    0.33 
  -1  10  -1    2.69    0.34 
   1 -10   1    2.90    0.22 
   1 -10   1    3.15    0.30 
   1 -10   1    3.26    0.42 
   1 -10   1    3.31    0.35 
   1 -10   1    2.66    0.22 
  -2  10  -1    2.94    0.34 
  -2  10  -1    2.82    0.39 
  -2  10  -1    3.25    0.49 
   2 -10   1    2.93    0.29 
   2 -10   1    2.93    0.26 
   2 -10   1    2.70    0.39 
   2 -10   1    3.02    0.40 
  -3  10  -1    0.67    0.19 
  -3  10  -1    0.43    0.25 
  -3  10  -1   -0.04    0.29 
   3 -10   1    0.08    0.13 
   3 -10   1    0.22    0.13 
   3 -10   1    0.39    0.22 
   3 -10   1    0.02    0.20 
  -4  10  -1    1.12    0.21 
  -4  10  -1    0.74    0.31 
   4 -10   1    1.11    0.26 
   4 -10   1    1.20    0.27 
   4 -10   1    1.47    0.21 
   4 -10   1    1.02    0.18 
  -5  10  -1    0.66    0.19 
  -5  10  -1    0.73    0.36 
   5 -10   1    0.95    0.23 
   5 -10   1    0.47    0.18 
   5 -10   1    0.80    0.22 
   5 -10   1    0.83    0.32 
  -6  10  -1    8.64    0.83 
  -6  10  -1    7.40    0.57 
   6 -10   1    6.82    0.86 
   6 -10   1    8.14    0.63 
   6 -10   1    8.80    0.66 
  -7  10  -1    1.57    0.53 
  -7  10  -1    3.15    0.39 
   7 -10   1    2.26    0.34 
   7 -10   1    2.82    0.41 
   7 -10   1    2.30    0.48 
  -8  10  -1    0.08    0.24 
   8 -10   1    0.30    0.34 
   8 -10   1   -0.46    0.42 
   8 -10   1    0.29    0.27 
  -9  10  -1    9.41    0.98 
   9 -10   1    6.72    1.09 
   9 -10   1   11.35    0.96 
  10 -10   1    1.29    0.54 
  10 -10   1   -0.30    0.65 
  12   9  -1    0.89    0.82 
 -12  -9   1   -0.05    0.38 
  11   9  -1    0.86    0.69 
 -11  -9   1    1.11    0.48 
 -11  -9   1    0.58    0.31 
  10   9  -1    0.63    0.76 
  10   9  -1   -0.62    0.55 
 -10  -9   1   -0.41    0.34 
 -10  -9   1    0.56    0.26 
   9   9  -1    3.58    0.77 
   9   9  -1    3.51    0.62 
  -9  -9   1    3.94    0.47 
  -9  -9   1    2.67    0.43 
   8   9  -1   -0.23    0.51 
   8   9  -1    0.02    0.42 
  -8  -9   1   -0.06    0.19 
   7   9  -1    6.40    0.87 
   7   9  -1    5.54    0.71 
   7   9  -1    5.76    0.53 
  -7  -9   1    6.05    0.48 
   6   9  -1    3.48    0.31 
   6   9  -1    3.33    0.46 
   6   9  -1    3.66    0.61 
   6   9  -1    3.37    0.41 
  -6  -9   1    3.62    0.33 
  -6  -9   1    3.09    0.53 
  -6  -9   1    2.87    0.54 
   5   9  -1   38.04    2.11 
   5   9  -1   32.17    2.18 
   5   9  -1   37.52    2.01 
   5   9  -1   34.72    1.93 
  -5  -9   1   32.45    2.13 
  -5  -9   1   36.54    2.10 
  -5  -9   1   36.71    1.97 
   4   9  -1    3.77    0.62 
   4   9  -1    5.41    0.55 
   4   9  -1    5.50    0.46 
   4   9  -1    4.88    0.35 
  -4  -9   1    5.07    0.62 
  -4  -9   1    5.70    0.39 
  -4  -9   1    4.76    0.53 
  -4  -9   1    5.85    0.37 
   3   9  -1    0.77    0.12 
   3   9  -1    0.75    0.24 
   3   9  -1    0.91    0.21 
   3   9  -1    0.82    0.31 
  -3  -9   1    0.78    0.13 
  -3  -9   1    0.55    0.26 
  -3  -9   1    0.51    0.23 
  -3  -9   1    0.65    0.14 
   2   9  -1    6.71    0.54 
   2   9  -1    6.23    0.61 
   2   9  -1    7.26    0.53 
   2   9  -1    6.98    0.43 
  -2  -9   1    6.97    0.46 
  -2  -9   1    6.18    0.57 
  -2  -9   1    6.86    0.42 
  -2  -9   1    7.12    0.54 
   1   9  -1    1.99    0.28 
   1   9  -1    2.06    0.21 
   1   9  -1    1.85    0.32 
   1   9  -1    2.34    0.30 
  -1  -9   1    1.66    0.28 
  -1  -9   1    1.58    0.23 
  -1  -9   1    1.98    0.17 
  -1  -9   1    1.82    0.38 
  -1  -9   1    1.88    0.25 
   0   9  -1   12.22    0.86 
   0   9  -1   13.42    0.88 
   0   9  -1   14.09    0.84 
   0   9  -1   13.45    0.80 
   0  -9   1   13.60    0.84 
   0  -9   1   13.23    0.88 
   0  -9   1   13.48    0.76 
   0  -9   1   13.88    0.82 
   0  -9   1   13.73    0.80 
  -1   9  -1    0.06    0.14 
  -1   9  -1    0.08    0.19 
  -1   9  -1    0.07    0.14 
  -1   9  -1    0.03    0.15 
   1  -9   1    0.14    0.12 
   1  -9   1   -0.01    0.07 
   1  -9   1    0.25    0.18 
   1  -9   1   -0.06    0.14 
   1  -9   1    0.00    0.07 
  -2   9  -1    1.08    0.22 
  -2   9  -1    1.04    0.26 
  -2   9  -1    1.25    0.19 
   2  -9   1    0.93    0.23 
   2  -9   1    0.82    0.14 
   2  -9   1    0.92    0.15 
   2  -9   1    0.93    0.24 
  -3   9  -1    1.08    0.28 
  -3   9  -1    1.21    0.19 
  -3   9  -1    1.56    0.27 
   3  -9   1    1.36    0.26 
   3  -9   1    1.22    0.18 
   3  -9   1    1.18    0.16 
   3  -9   1    0.97    0.23 
  -4   9  -1    9.03    0.60 
  -4   9  -1    8.44    0.76 
  -4   9  -1    9.00    0.71 
   4  -9   1   10.39    0.64 
   4  -9   1    9.13    0.58 
   4  -9   1    9.15    0.73 
   4  -9   1    9.75    0.65 
  -5   9  -1   -0.27    0.29 
  -5   9  -1    0.08    0.14 
   5  -9   1    0.40    0.25 
   5  -9   1    0.06    0.17 
   5  -9   1   -0.11    0.18 
   5  -9   1    0.35    0.15 
  -6   9  -1    0.64    0.39 
  -6   9  -1    0.42    0.18 
   6  -9   1    0.65    0.24 
   6  -9   1    0.38    0.29 
   6  -9   1    0.48    0.20 
  -7   9  -1    3.62    0.37 
  -7   9  -1    2.69    0.53 
   7  -9   1    3.49    0.44 
   7  -9   1    2.85    0.51 
   7  -9   1    2.55    0.33 
  -8   9  -1    0.46    0.55 
  -8   9  -1    0.68    0.23 
   8  -9   1    0.29    0.23 
   8  -9   1    0.76    0.45 
   8  -9   1    0.74    0.37 
  -9   9  -1    0.20    0.25 
   9  -9   1    0.09    0.43 
   9  -9   1    0.04    0.49 
  10  -9   1    0.57    0.62 
  10  -9   1    0.95    0.55 
  12   8  -1    1.73    0.77 
 -12  -8   1    0.69    0.37 
 -12  -8   1    0.69    0.36 
  11   8  -1    2.62    0.69 
 -11  -8   1    1.62    0.35 
 -11  -8   1    1.86    0.39 
  10   8  -1   -0.25    0.66 
  10   8  -1    0.60    0.53 
 -10  -8   1    0.39    0.24 
 -10  -8   1    0.54    0.31 
   9   8  -1    3.89    0.82 
   9   8  -1    4.42    0.67 
  -9  -8   1    4.70    0.49 
  -9  -8   1    4.59    0.52 
   8   8  -1    2.99    0.63 
   8   8  -1    3.52    0.54 
  -8  -8   1    3.48    0.40 
   7   8  -1    0.03    0.32 
   7   8  -1    0.10    0.19 
   7   8  -1    0.40    0.39 
   7   8  -1    0.04    0.24 
  -7  -8   1    0.36    0.15 
   6   8  -1    2.72    0.28 
   6   8  -1    2.52    0.52 
   6   8  -1    3.09    0.33 
   6   8  -1    2.69    0.43 
  -6  -8   1    3.26    0.30 
  -6  -8   1    3.02    0.45 
  -6  -8   1    3.08    0.52 
   5   8  -1    5.65    0.66 
   5   8  -1    5.61    0.38 
   5   8  -1    5.95    0.45 
   5   8  -1    5.71    0.57 
  -5  -8   1    5.77    0.41 
  -5  -8   1    5.31    0.64 
  -5  -8   1    5.42    0.41 
  -5  -8   1    6.30    0.60 
   4   8  -1    2.14    0.27 
   4   8  -1    1.35    0.34 
   4   8  -1    1.78    0.18 
   4   8  -1    1.67    0.30 
  -4  -8   1    1.75    0.32 
  -4  -8   1    1.85    0.21 
  -4  -8   1    1.49    0.34 
  -4  -8   1    1.66    0.19 
   3   8  -1    4.35    0.51 
   3   8  -1    4.63    0.43 
   3   8  -1    4.68    0.38 
   3   8  -1    4.41    0.29 
  -3  -8   1    4.51    0.32 
  -3  -8   1    4.45    0.44 
  -3  -8   1    4.50    0.31 
  -3  -8   1    3.86    0.49 
   2   8  -1   25.84    1.34 
   2   8  -1   25.28    1.41 
   2   8  -1   22.22    1.47 
   2   8  -1   24.79    1.43 
  -2  -8   1   25.60    1.42 
  -2  -8   1   22.89    1.44 
  -2  -8   1   24.09    1.34 
  -2  -8   1   25.30    1.37 
   1   8  -1   13.00    0.81 
   1   8  -1   13.45    0.74 
   1   8  -1   13.05    0.80 
   1   8  -1   11.61    0.84 
  -1  -8   1   13.41    0.79 
  -1  -8   1   12.97    0.77 
  -1  -8   1   11.88    0.79 
  -1  -8   1   13.31    0.72 
  -1  -8   1   12.33    0.83 
   0   8  -1    6.42    0.43 
   0   8  -1    6.79    0.51 
   0   8  -1    6.53    0.47 
   0  -8   1    7.02    0.46 
   0  -8   1    7.03    0.40 
   0  -8   1    6.72    0.51 
   0  -8   1    6.84    0.47 
   0  -8   1    6.19    0.45 
  -1   8  -1   12.36    0.84 
  -1   8  -1   12.37    0.77 
  -1   8  -1   12.57    0.78 
  -1   8  -1   11.57    0.78 
   1  -8   1   13.11    0.74 
   1  -8   1   12.86    0.82 
   1  -8   1   14.46    0.73 
   1  -8   1   13.22    0.83 
   1  -8   1   14.05    0.77 
  -2   8  -1    3.45    0.30 
  -2   8  -1    3.60    0.41 
  -2   8  -1    3.68    0.35 
   2  -8   1    3.42    0.27 
   2  -8   1    3.45    0.37 
   2  -8   1    3.40    0.27 
   2  -8   1    3.41    0.35 
  -3   8  -1    1.25    0.18 
  -3   8  -1    1.30    0.23 
  -3   8  -1    1.31    0.28 
   3  -8   1    1.81    0.21 
   3  -8   1    1.42    0.25 
   3  -8   1    1.29    0.21 
   3  -8   1    1.36    0.18 
  -4   8  -1    0.02    0.11 
  -4   8  -1    0.03    0.23 
   4  -8   1    0.17    0.18 
   4  -8   1   -0.05    0.14 
   4  -8   1   -0.36    0.13 
   4  -8   1   -0.06    0.10 
  -5   8  -1   24.18    1.46 
  -5   8  -1   23.92    1.35 
   5  -8   1   23.77    1.50 
   5  -8   1   25.45    1.43 
   5  -8   1   23.08    1.36 
   5  -8   1   24.18    1.37 
  -6   8  -1    4.53    0.62 
  -6   8  -1    3.21    0.32 
   6  -8   1    3.63    0.48 
   6  -8   1    3.44    0.45 
   6  -8   1    3.45    0.35 
   6  -8   1    3.86    0.35 
  -7   8  -1    9.75    0.91 
  -7   8  -1    9.62    0.62 
   7  -8   1    9.96    0.88 
   7  -8   1    9.76    0.64 
   7  -8   1    8.50    0.77 
  -8   8  -1    8.43    0.58 
  -8   8  -1    8.49    0.95 
   8  -8   1    8.21    0.78 
   8  -8   1    8.26    0.60 
   8  -8   1    8.31    0.88 
  -9   8  -1   13.64    0.86 
  -9   8  -1   11.13    1.50 
   9  -8   1   14.13    1.10 
   9  -8   1   14.18    1.20 
 -10   8  -1    3.32    0.38 
  10  -8   1    3.45    0.59 
  10  -8   1    3.84    0.72 
  11  -8   1    0.50    0.59 
  11  -8   1   -0.06    0.63 
  12   7  -1    1.97    0.69 
 -12  -7   1    1.00    0.35 
 -12  -7   1    1.99    0.39 
  11   7  -1    0.13    0.58 
 -11  -7   1    0.31    0.28 
 -11  -7   1   -0.23    0.26 
  10   7  -1    0.17    0.49 
  10   7  -1    0.49    0.65 
 -10  -7   1   -0.43    0.25 
 -10  -7   1   -0.19    0.21 
   9   7  -1    6.99    0.85 
   9   7  -1    5.94    0.88 
  -9  -7   1    7.00    0.55 
  -9  -7   1    5.82    0.58 
   8   7  -1    0.20    0.37 
   8   7  -1    0.02    0.19 
   8   7  -1    0.41    0.40 
  -8  -7   1   -0.06    0.17 
   7   7  -1    5.58    0.64 
   7   7  -1    5.14    0.44 
   7   7  -1    5.64    0.76 
   7   7  -1    5.75    0.42 
  -7  -7   1    5.80    0.44 
  -7  -7   1    6.14    0.69 
  -7  -7   1    5.07    0.76 
   6   7  -1   17.91    0.99 
   6   7  -1   17.85    1.15 
   6   7  -1   15.12    1.23 
   6   7  -1   18.26    1.02 
  -6  -7   1   17.80    1.02 
  -6  -7   1   15.17    1.20 
  -6  -7   1   17.88    1.16 
   5   7  -1    0.24    0.25 
   5   7  -1   -0.03    0.21 
   5   7  -1   -0.01    0.11 
   5   7  -1    0.07    0.09 
  -5  -7   1   -0.04    0.09 
  -5  -7   1    0.02    0.23 
  -5  -7   1    0.14    0.26 
   4   7  -1    8.33    0.72 
   4   7  -1    9.05    0.65 
   4   7  -1    8.43    0.51 
   4   7  -1    8.51    0.55 
  -4  -7   1    8.03    0.67 
  -4  -7   1    8.32    0.52 
  -4  -7   1    9.10    0.65 
  -4  -7   1    8.63    0.53 
   3   7  -1    3.29    0.30 
   3   7  -1    3.68    0.24 
   3   7  -1    3.87    0.37 
   3   7  -1    2.95    0.43 
  -3  -7   1    3.18    0.40 
  -3  -7   1    3.50    0.36 
  -3  -7   1    3.64    0.27 
   2   7  -1   14.69    0.84 
   2   7  -1   14.26    0.87 
   2   7  -1   12.65    0.91 
   2   7  -1   14.78    0.78 
  -2  -7   1   13.70    0.79 
  -2  -7   1   14.41    0.86 
  -2  -7   1   13.35    0.88 
  -2  -7   1   14.48    0.81 
   1   7  -1    0.72    0.10 
   1   7  -1    0.75    0.15 
   1   7  -1    0.66    0.15 
   1   7  -1    0.62    0.18 
  -1  -7   1    0.67    0.09 
  -1  -7   1    0.65    0.14 
  -1  -7   1    0.65    0.13 
  -1  -7   1    0.73    0.17 
  -1  -7   1    0.80    0.16 
   0   7  -1    1.06    0.14 
   0   7  -1    1.09    0.20 
   0   7  -1    1.49    0.23 
   0   7  -1    0.94    0.15 
   0  -7   1    1.12    0.20 
   0  -7   1    0.92    0.15 
   0  -7   1    1.01    0.11 
   0  -7   1    0.82    0.15 
   0  -7   1    1.06    0.17 
  -1   7  -1    4.04    0.32 
  -1   7  -1    3.73    0.32 
  -1   7  -1    4.14    0.38 
  -1   7  -1    4.13    0.32 
   1  -7   1    4.07    0.36 
   1  -7   1    4.24    0.37 
   1  -7   1    4.30    0.28 
   1  -7   1    4.59    0.27 
   1  -7   1    4.30    0.30 
  -2   7  -1   31.55    1.87 
  -2   7  -1   31.84    1.80 
   2  -7   1   32.33    1.80 
   2  -7   1   32.99    1.84 
   2  -7   1   33.37    1.86 
   2  -7   1   34.94    1.79 
  -3   7  -1   16.58    0.98 
  -3   7  -1   15.32    1.01 
  -3   7  -1   15.05    0.92 
   3  -7   1   16.67    0.95 
   3  -7   1   16.43    0.94 
   3  -7   1   16.73    0.91 
   3  -7   1   15.95    1.01 
  -4   7  -1    2.89    0.40 
  -4   7  -1    2.88    0.38 
  -4   7  -1    2.83    0.25 
  -4   7  -1    2.94    0.32 
   4  -7   1    3.02    0.39 
   4  -7   1    3.27    0.28 
   4  -7   1    2.74    0.24 
   4  -7   1    3.22    0.32 
  -5   7  -1   -0.19    0.10 
  -5   7  -1    0.12    0.16 
  -5   7  -1    0.05    0.24 
   5  -7   1    0.04    0.13 
   5  -7   1    0.14    0.11 
   5  -7   1    0.23    0.21 
   5  -7   1   -0.04    0.17 
  -6   7  -1    0.06    0.19 
  -6   7  -1   -0.06    0.11 
  -6   7  -1    0.24    0.31 
   6  -7   1   -0.01    0.24 
   6  -7   1   -0.03    0.14 
   6  -7   1   -0.01    0.15 
   6  -7   1   -0.03    0.19 
  -7   7  -1    0.31    0.23 
  -7   7  -1    0.45    0.39 
  -7   7  -1    0.66    0.15 
   7  -7   1    0.54    0.27 
   7  -7   1    0.70    0.18 
   7  -7   1    0.64    0.33 
  -8   7  -1    0.16    0.47 
  -8   7  -1    0.66    0.28 
  -8   7  -1    0.52    0.26 
  -8   7  -1    0.19    0.14 
   8  -7   1   -0.10    0.29 
   8  -7   1    0.23    0.18 
  -9   7  -1    3.59    0.69 
  -9   7  -1    4.52    0.39 
  -9   7  -1    3.81    0.47 
   9  -7   1    3.38    0.43 
   9  -7   1    3.39    0.61 
   9  -7   1    4.03    0.54 
 -10   7  -1    1.09    0.23 
  10  -7   1    0.91    0.52 
  10  -7   1    0.39    0.46 
 -11   7  -1    4.02    0.49 
  11  -7   1    1.94    0.72 
  11  -7   1    3.90    0.67 
  12   6  -1    1.85    0.66 
 -12  -6   1    1.20    0.39 
 -12  -6   1    1.79    0.35 
  11   6  -1    4.02    0.70 
 -11  -6   1    5.23    0.52 
 -11  -6   1    6.37    0.59 
  10   6  -1    1.77    0.49 
  10   6  -1    2.17    0.68 
 -10  -6   1    1.68    0.29 
 -10  -6   1    1.90    0.31 
   9   6  -1    8.06    1.23 
  -9  -6   1    7.79    0.58 
  -9  -6   1    7.05    0.59 
   8   6  -1    0.14    0.18 
   8   6  -1    0.59    0.32 
   8   6  -1    0.79    0.40 
  -8  -6   1    0.50    0.18 
  -8  -6   1    0.49    0.22 
   7   6  -1    0.38    0.29 
   7   6  -1    0.14    0.32 
   7   6  -1    0.33    0.13 
   7   6  -1    0.17    0.14 
  -7  -6   1    0.44    0.32 
  -7  -6   1    0.42    0.15 
  -7  -6   1    0.59    0.37 
   6   6  -1    2.03    0.23 
   6   6  -1    2.46    0.25 
   6   6  -1    2.50    0.36 
   6   6  -1    2.07    0.43 
  -6  -6   1    2.67    0.26 
  -6  -6   1    2.33    0.36 
  -6  -6   1    1.94    0.39 
   5   6  -1    0.15    0.23 
   5   6  -1    0.64    0.12 
   5   6  -1    0.75    0.24 
   5   6  -1    0.57    0.11 
  -5  -6   1    0.64    0.12 
  -5  -6   1    0.64    0.24 
  -5  -6   1    0.31    0.25 
   4   6  -1    8.33    0.71 
   4   6  -1    9.15    0.53 
   4   6  -1    8.74    0.65 
   4   6  -1    9.68    0.56 
  -4  -6   1    9.28    0.56 
  -4  -6   1    8.20    0.67 
  -4  -6   1    9.93    0.66 
   3   6  -1    0.99    0.15 
   3   6  -1    0.73    0.22 
   3   6  -1    0.78    0.11 
   3   6  -1    0.89    0.18 
  -3  -6   1    0.82    0.11 
  -3  -6   1    0.61    0.19 
  -3  -6   1    0.85    0.13 
  -3  -6   1    0.98    0.19 
   2   6  -1   10.93    0.69 
   2   6  -1   10.79    0.61 
   2   6  -1   10.22    0.73 
   2   6  -1   11.65    0.66 
  -2  -6   1   11.50    0.69 
  -2  -6   1   10.69    0.61 
  -2  -6   1    9.90    0.71 
  -2  -6   1   11.30    0.63 
   1   6  -1   33.61    1.81 
   1   6  -1   33.45    1.75 
   1   6  -1   33.54    1.81 
   1   6  -1   29.52    1.83 
  -1  -6   1   32.82    1.78 
  -1  -6   1   31.49    1.81 
  -1  -6   1   33.98    1.75 
   0   6  -1    0.46    0.13 
   0   6  -1    0.48    0.11 
   0   6  -1    0.40    0.09 
   0   6  -1    0.53    0.13 
   0  -6   1    0.43    0.14 
   0  -6   1    0.27    0.09 
   0  -6   1    0.47    0.12 
   0  -6   1    0.46    0.07 
   0  -6   1    0.35    0.09 
  -1   6  -1   -0.05    0.11 
  -1   6  -1    0.06    0.09 
  -1   6  -1    0.20    0.09 
  -1   6  -1    0.14    0.10 
   1  -6   1    0.19    0.10 
   1  -6   1    0.04    0.07 
   1  -6   1    0.26    0.10 
   1  -6   1    0.09    0.06 
   1  -6   1    0.26    0.06 
  -2   6  -1   20.90    1.23 
  -2   6  -1   20.59    1.19 
  -2   6  -1   20.84    1.16 
   2  -6   1   20.68    1.22 
   2  -6   1   20.77    1.19 
   2  -6   1   20.64    1.17 
   2  -6   1   22.08    1.15 
  -3   6  -1    1.13    0.18 
  -3   6  -1    1.22    0.15 
  -3   6  -1    1.18    0.22 
   3  -6   1    1.57    0.19 
   3  -6   1    1.01    0.15 
   3  -6   1    1.09    0.14 
   3  -6   1    1.33    0.22 
  -4   6  -1   23.51    1.38 
  -4   6  -1   23.78    1.31 
  -4   6  -1   21.41    1.35 
  -4   6  -1   23.84    1.42 
   4  -6   1   24.35    1.37 
   4  -6   1   24.19    1.32 
   4  -6   1   24.52    1.42 
   4  -6   1   24.07    1.31 
  -5   6  -1    0.98    0.25 
  -5   6  -1    0.74    0.17 
  -5   6  -1    0.81    0.12 
   5  -6   1    0.86    0.15 
   5  -6   1    1.14    0.16 
   5  -6   1    0.66    0.19 
   5  -6   1    0.87    0.24 
  -6   6  -1    5.69    0.47 
  -6   6  -1    6.25    0.40 
  -6   6  -1    5.35    0.47 
  -6   6  -1    6.47    0.62 
   6  -6   1    5.38    0.58 
   6  -6   1    5.94    0.44 
   6  -6   1    6.31    0.53 
   6  -6   1    6.11    0.41 
  -7   6  -1    3.29    0.39 
  -7   6  -1    3.49    0.49 
  -7   6  -1    3.19    0.29 
  -7   6  -1    2.92    0.42 
   7  -6   1    3.42    0.48 
   7  -6   1    3.52    0.31 
   7  -6   1    3.50    0.38 
   7  -6   1    3.66    0.46 
  -8   6  -1   -0.11    0.29 
  -8   6  -1   -0.05    0.23 
  -8   6  -1   -0.21    0.12 
  -8   6  -1   -0.32    0.44 
   8  -6   1    0.09    0.34 
   8  -6   1    0.09    0.16 
   8  -6   1    0.07    0.28 
  -9   6  -1    0.62    0.39 
  -9   6  -1    0.76    0.19 
  -9   6  -1    0.72    0.57 
  -9   6  -1    1.06    0.31 
   9  -6   1    1.07    0.39 
   9  -6   1    1.26    0.46 
   9  -6   1    1.00    0.24 
 -10   6  -1    0.64    0.33 
 -10   6  -1    0.02    0.20 
  10  -6   1    0.89    0.45 
  10  -6   1    0.54    0.53 
 -11   6  -1    0.09    0.24 
  11  -6   1    0.73    0.52 
  11  -6   1    0.01    0.64 
  12   5  -1    2.89    0.69 
 -12  -5   1    2.38    0.39 
  11   5  -1    1.51    0.54 
 -11  -5   1   -0.04    0.22 
 -11  -5   1    0.51    0.25 
  10   5  -1    0.38    0.43 
  10   5  -1   -0.31    0.56 
 -10  -5   1   -0.09    0.22 
 -10  -5   1   -0.15    0.18 
   9   5  -1    0.80    0.39 
   9   5  -1    1.35    0.55 
  -9  -5   1    1.15    0.23 
  -9  -5   1    0.90    0.22 
   8   5  -1    1.99    0.30 
   8   5  -1    2.15    0.41 
   8   5  -1    2.07    0.47 
  -8  -5   1    2.62    0.57 
  -8  -5   1    2.23    0.29 
  -8  -5   1    2.06    0.28 
   7   5  -1    2.25    0.26 
   7   5  -1    2.74    0.49 
   7   5  -1    2.69    0.40 
   7   5  -1    2.63    0.29 
  -7  -5   1    2.80    0.32 
  -7  -5   1    2.78    0.30 
  -7  -5   1    2.95    0.43 
  -7  -5   1    2.24    0.46 
   6   5  -1    0.26    0.11 
   6   5  -1    0.21    0.10 
   6   5  -1   -0.14    0.26 
   6   5  -1    0.33    0.23 
  -6  -5   1    0.67    0.27 
  -6  -5   1    0.15    0.11 
  -6  -5   1    0.03    0.26 
   5   5  -1    1.61    0.33 
   5   5  -1    2.16    0.20 
   5   5  -1    2.18    0.19 
   5   5  -1    1.85    0.29 
  -5  -5   1    2.06    0.20 
  -5  -5   1    1.94    0.31 
  -5  -5   1    2.16    0.37 
   4   5  -1   67.05    3.39 
   4   5  -1   67.59    3.41 
   4   5  -1   55.66    3.52 
   4   5  -1   65.19    3.50 
  -4  -5   1   57.96    3.51 
  -4  -5   1   65.97    3.41 
  -4  -5   1   65.11    3.48 
   3   5  -1    0.15    0.07 
   3   5  -1    0.20    0.18 
   3   5  -1    0.00    0.12 
   3   5  -1    0.18    0.06 
  -3  -5   1    0.20    0.07 
  -3  -5   1    0.33    0.14 
  -3  -5   1    0.23    0.15 
  -3  -5   1    0.24    0.06 
   2   5  -1    3.63    0.22 
   2   5  -1    3.06    0.35 
   2   5  -1    3.66    0.26 
   2   5  -1    3.70    0.31 
  -2  -5   1    3.51    0.23 
  -2  -5   1    3.79    0.31 
  -2  -5   1    3.54    0.32 
  -2  -5   1    3.39    0.24 
   1   5  -1    3.49    0.28 
   1   5  -1    3.51    0.26 
   1   5  -1    3.61    0.22 
   1   5  -1    2.81    0.30 
  -1  -5   1    3.62    0.22 
  -1  -5   1    3.58    0.24 
  -1  -5   1    3.29    0.28 
  -1  -5   1    3.57    0.27 
   0   5  -1    2.25    0.23 
   0   5  -1    2.71    0.23 
   0   5  -1    2.71    0.19 
   0  -5   1    2.62    0.22 
   0  -5   1    2.61    0.18 
   0  -5   1    2.57    0.21 
   0  -5   1    3.07    0.21 
  -1   5  -1    4.68    0.36 
  -1   5  -1    4.67    0.32 
   1  -5   1    4.97    0.35 
   1  -5   1    5.49    0.29 
   1  -5   1    4.75    0.31 
   1  -5   1    5.02    0.31 
   1  -5   1    4.74    0.36 
  -2   5  -1    9.09    0.58 
  -2   5  -1    8.64    0.58 
  -2   5  -1    9.27    0.61 
  -2   5  -1    9.48    0.54 
   2  -5   1    9.60    0.54 
   2  -5   1    9.30    0.57 
   2  -5   1    9.48    0.60 
   2  -5   1    9.67    0.56 
  -3   5  -1    7.14    0.48 
  -3   5  -1    7.30    0.52 
  -3   5  -1    7.34    0.43 
  -3   5  -1    7.21    0.50 
   3  -5   1    7.24    0.48 
   3  -5   1    7.40    0.43 
   3  -5   1    7.31    0.52 
   3  -5   1    6.61    0.47 
  -4   5  -1   57.32    3.11 
  -4   5  -1   51.55    3.04 
  -4   5  -1   58.14    3.04 
  -4   5  -1   54.14    3.07 
   4  -5   1   56.99    3.04 
   4  -5   1   60.51    3.05 
   4  -5   1   59.35    3.11 
   4  -5   1   56.31    3.13 
  -5   5  -1    1.70    0.28 
  -5   5  -1    1.31    0.20 
  -5   5  -1    1.55    0.22 
  -5   5  -1    1.42    0.16 
   5  -5   1    1.37    0.19 
   5  -5   1    1.46    0.18 
   5  -5   1    1.48    0.23 
   5  -5   1    1.59    0.28 
  -6   5  -1    1.29    0.22 
  -6   5  -1    1.76    0.18 
  -6   5  -1    1.69    0.34 
  -6   5  -1    1.79    0.27 
   6  -5   1    1.70    0.25 
   6  -5   1    1.42    0.30 
   6  -5   1    1.80    0.28 
   6  -5   1    1.69    0.20 
  -7   5  -1    5.59    0.66 
  -7   5  -1    4.72    0.45 
  -7   5  -1    5.65    0.38 
  -7   5  -1    4.76    0.65 
   7  -5   1    5.87    0.40 
   7  -5   1    5.76    0.55 
   7  -5   1    5.85    0.47 
   7  -5   1    5.76    0.60 
  -8   5  -1    4.08    0.61 
  -8   5  -1    4.13    0.57 
  -8   5  -1    4.48    0.33 
  -8   5  -1    3.45    0.41 
   8  -5   1    4.03    0.54 
   8  -5   1    3.85    0.61 
   8  -5   1    4.62    0.37 
  -9   5  -1    5.32    0.40 
  -9   5  -1    4.83    0.69 
  -9   5  -1    4.21    0.69 
  -9   5  -1    4.54    0.49 
   9  -5   1    5.81    0.65 
   9  -5   1    4.71    0.46 
 -10   5  -1    1.25    0.31 
 -10   5  -1    1.88    0.25 
  10  -5   1    1.36    0.51 
  10  -5   1    1.62    0.45 
 -11   5  -1    4.77    0.47 
  11  -5   1    4.46    0.79 
  11  -5   1    4.50    0.67 
 -12   5  -1   -0.07    0.28 
  12  -5   1    0.60    0.70 
  12  -5   1   -0.31    0.63 
  12   4  -1    1.50    0.66 
 -12  -4   1    2.20    0.36 
  11   4  -1    1.34    0.50 
 -11  -4   1    0.22    0.24 
 -11  -4   1    0.04    0.18 
  10   4  -1   19.21    1.39 
  10   4  -1   18.51    1.53 
 -10  -4   1   16.42    1.23 
 -10  -4   1   18.73    1.07 
   9   4  -1    3.97    0.65 
   9   4  -1    4.20    0.56 
  -9  -4   1    4.15    0.41 
  -9  -4   1    3.99    0.36 
   8   4  -1   10.05    0.64 
   8   4  -1    9.19    0.82 
   8   4  -1    8.97    0.91 
  -8  -4   1    9.13    0.63 
  -8  -4   1   10.23    0.88 
  -8  -4   1    8.82    0.92 
  -8  -4   1    9.25    0.62 
   7   4  -1   30.44    1.80 
   7   4  -1   30.67    1.65 
   7   4  -1   27.43    1.85 
  -7  -4   1   30.46    1.66 
  -7  -4   1   30.41    1.79 
  -7  -4   1   29.80    1.66 
  -7  -4   1   26.70    1.82 
   6   4  -1   16.28    0.96 
   6   4  -1   15.56    1.15 
   6   4  -1   17.91    0.97 
   6   4  -1   16.93    1.10 
  -6  -4   1   17.01    0.98 
  -6  -4   1   17.34    1.09 
  -6  -4   1   16.14    1.14 
   5   4  -1    1.07    0.22 
   5   4  -1    1.35    0.16 
   5   4  -1    0.71    0.25 
   5   4  -1    1.28    0.15 
  -5  -4   1    1.40    0.16 
  -5  -4   1    1.16    0.23 
  -5  -4   1    1.23    0.28 
   4   4  -1    4.13    0.45 
   4   4  -1    4.87    0.30 
   4   4  -1    4.85    0.31 
   4   4  -1    4.61    0.39 
  -4  -4   1    4.46    0.44 
  -4  -4   1    4.71    0.40 
  -4  -4   1    4.67    0.32 
   3   4  -1    8.91    0.68 
   3   4  -1   10.46    0.58 
   3   4  -1   10.21    0.65 
  -3  -4   1   10.12    0.58 
   2   4  -1    0.29    0.05 
   2   4  -1    0.15    0.13 
   2   4  -1    0.20    0.11 
   2   4  -1    0.39    0.07 
  -2  -4   1    0.18    0.06 
  -2  -4   1    0.31    0.06 
  -2  -4   1    0.25    0.11 
  -2  -4   1    0.15    0.10 
   1   4  -1    0.52    0.11 
   1   4  -1    0.68    0.13 
   1   4  -1    0.82    0.07 
   1   4  -1    0.72    0.11 
  -1  -4   1    0.75    0.11 
  -1  -4   1    0.63    0.12 
   0   4  -1   30.81    1.67 
   0   4  -1   26.99    1.67 
   0   4  -1   32.11    1.68 
   0   4  -1   31.75    1.65 
   0  -4   1   29.25    1.66 
   0  -4   1   30.23    1.69 
   0  -4   1   32.73    1.64 
   0  -4   1   32.62    1.67 
  -1   4  -1    9.85    0.60 
  -1   4  -1   11.08    0.66 
  -1   4  -1   11.02    0.62 
  -1   4  -1   11.17    0.63 
   1  -4   1   11.15    0.66 
   1  -4   1   11.70    0.62 
   1  -4   1   10.67    0.62 
   1  -4   1   11.25    0.64 
  -2   4  -1    0.96    0.14 
  -2   4  -1    0.61    0.13 
  -2   4  -1    0.87    0.13 
   2  -4   1    1.22    0.13 
   2  -4   1    0.76    0.14 
   2  -4   1    0.83    0.12 
   2  -4   1    0.87    0.09 
  -3   4  -1    0.72    0.12 
  -3   4  -1    0.85    0.16 
  -3   4  -1    0.79    0.13 
  -3   4  -1    1.23    0.19 
  -3   4  -1    0.92    0.10 
   3  -4   1    0.98    0.12 
   3  -4   1    0.96    0.12 
   3  -4   1    0.89    0.14 
   3  -4   1    0.82    0.17 
  -4   4  -1    0.10    0.08 
  -4   4  -1   -0.04    0.12 
  -4   4  -1    0.03    0.05 
  -4   4  -1   -0.04    0.14 
   4  -4   1   -0.04    0.12 
   4  -4   1    0.04    0.10 
   4  -4   1    0.02    0.06 
   4  -4   1    0.04    0.06 
  -5   4  -1    1.41    0.24 
  -5   4  -1    1.12    0.20 
  -5   4  -1    1.32    0.14 
  -5   4  -1    1.26    0.17 
   5  -4   1    1.14    0.21 
   5  -4   1    1.24    0.17 
   5  -4   1    1.17    0.23 
  -6   4  -1    2.23    0.25 
  -6   4  -1    2.20    0.35 
  -6   4  -1    2.16    0.19 
  -6   4  -1    1.74    0.29 
   6  -4   1    2.42    0.21 
   6  -4   1    1.98    0.30 
   6  -4   1    2.31    0.35 
   6  -4   1    2.20    0.25 
  -7   4  -1   20.50    1.33 
  -7   4  -1   18.72    1.26 
  -7   4  -1   21.22    1.18 
  -7   4  -1   20.77    1.15 
   7  -4   1   20.74    1.32 
   7  -4   1   21.06    1.30 
   7  -4   1   19.54    1.19 
   7  -4   1   20.70    1.15 
  -8   4  -1    1.49    0.45 
  -8   4  -1    2.42    0.25 
  -8   4  -1    2.01    0.26 
  -8   4  -1    1.66    0.40 
   8  -4   1    1.80    0.24 
   8  -4   1    1.56    0.38 
   8  -4   1    1.49    0.35 
  -9   4  -1    8.44    1.00 
  -9   4  -1    9.24    0.65 
  -9   4  -1    9.55    0.61 
  -9   4  -1    8.74    0.86 
   9  -4   1    8.77    1.09 
   9  -4   1    9.58    0.90 
   9  -4   1    9.29    0.65 
 -10   4  -1   -0.14    0.17 
 -10   4  -1    0.09    0.52 
 -10   4  -1    0.19    0.25 
  10  -4   1    0.08    0.28 
  10  -4   1   -0.13    0.39 
  10  -4   1    0.52    0.44 
 -11   4  -1    8.80    0.70 
 -11   4  -1    5.94    0.67 
  11  -4   1    7.24    0.95 
  11  -4   1    8.88    1.10 
 -12   4  -1    0.41    0.27 
  12  -4   1    0.26    0.65 
  12  -4   1    0.16    0.61 
  13   3  -1   -0.63    0.74 
  12   3  -1    0.54    0.62 
 -12  -3   1    0.81    0.28 
  11   3  -1    1.31    0.50 
 -11  -3   1    1.05    0.20 
 -11  -3   1    0.92    0.25 
  10   3  -1    1.32    0.42 
 -10  -3   1    0.73    0.17 
 -10  -3   1    0.96    0.23 
   9   3  -1   11.82    0.96 
   9   3  -1    9.81    1.06 
  -9  -3   1   11.26    0.68 
  -9  -3   1   11.15    0.73 
   8   3  -1    2.52    0.37 
   8   3  -1    2.19    0.30 
   8   3  -1    2.26    0.49 
  -8  -3   1    2.57    0.48 
  -8  -3   1    2.64    0.51 
  -8  -3   1    2.43    0.26 
  -8  -3   1    2.15    0.29 
   7   3  -1   60.46    3.26 
   7   3  -1   53.53    3.28 
   7   3  -1   56.18    3.11 
  -7  -3   1   59.53    3.23 
  -7  -3   1   54.22    3.26 
  -7  -3   1   59.48    3.12 
  -7  -3   1   57.85    3.09 
   6   3  -1    1.63    0.34 
   6   3  -1    1.53    0.28 
   6   3  -1    1.33    0.19 
  -6  -3   1    1.67    0.29 
  -6  -3   1    1.71    0.19 
  -6  -3   1    1.71    0.32 
  -6  -3   1    1.59    0.22 
   5   3  -1   59.99    3.66 
   5   3  -1   69.80    3.54 
   5   3  -1   65.60    3.63 
   5   3  -1   68.35    3.54 
  -5  -3   1   70.24    3.63 
  -5  -3   1   59.75    3.64 
  -5  -3   1   67.93    3.55 
   4   3  -1    5.64    0.39 
   4   3  -1    5.22    0.50 
   4   3  -1    6.65    0.47 
  -4  -3   1    5.62    0.48 
  -4  -3   1    6.43    0.38 
  -4  -3   1    6.15    0.46 
   3   3  -1   48.24    2.48 
   3   3  -1   41.23    2.56 
   3   3  -1   48.34    2.55 
   3   3  -1   47.43    2.48 
  -3  -3   1   48.89    2.49 
  -3  -3   1   47.53    2.54 
  -3  -3   1   42.97    2.56 
   2   3  -1  122.05    7.34 
   2   3  -1  148.88    7.27 
   2   3  -1  125.01    7.35 
   2   3  -1  146.86    7.28 
  -2  -3   1  127.24    7.33 
  -2  -3   1  148.58    7.32 
  -2  -3   1  145.78    7.28 
   1   3  -1    1.13    0.10 
   1   3  -1    0.95    0.08 
   1   3  -1    1.01    0.13 
   1   3  -1    0.72    0.12 
  -1  -3   1    0.94    0.10 
  -1  -3   1    0.96    0.14 
  -1  -3   1    0.76    0.12 
  -1  -3   1    0.86    0.08 
   0   3  -1    1.51    0.14 
   0   3  -1    1.91    0.13 
   0   3  -1    1.68    0.14 
   0   3  -1    1.89    0.16 
   0  -3   1    1.63    0.14 
   0  -3   1    1.93    0.14 
   0  -3   1    2.03    0.12 
   0  -3   1    1.80    0.16 
   0  -3   1    2.02    0.15 
  -1   3  -1  413.21   21.92 
  -1   3  -1  413.21   21.93 
  -1   3  -1  405.36   21.87 
  -1   3  -1  425.50   21.89 
  -1   3  -1  388.01   21.90 
   1  -3   1  414.96   21.89 
   1  -3   1  426.39   21.91 
   1  -3   1  408.14   21.90 
   1  -3   1  414.55   21.91 
   1  -3   1  448.32   21.90 
  -2   3  -1   10.26    0.63 
  -2   3  -1   11.03    0.66 
  -2   3  -1   11.50    0.65 
  -2   3  -1   11.61    0.61 
   2  -3   1    9.73    0.66 
   2  -3   1   11.47    0.61 
   2  -3   1   10.68    0.67 
   2  -3   1   11.49    0.62 
  -3   3  -1    1.69    0.19 
  -3   3  -1    1.85    0.14 
  -3   3  -1    1.76    0.22 
  -3   3  -1    1.66    0.16 
   3  -3   1    1.86    0.15 
   3  -3   1    2.04    0.20 
   3  -3   1    2.04    0.15 
   3  -3   1    1.92    0.23 
  -4   3  -1    8.58    0.51 
  -4   3  -1    8.67    0.50 
  -4   3  -1    7.51    0.61 
  -4   3  -1    7.70    0.55 
   4  -3   1    8.92    0.50 
   4  -3   1    9.04    0.58 
   4  -3   1    8.92    0.51 
   4  -3   1    8.63    0.59 
  -5   3  -1   14.92    0.99 
  -5   3  -1   16.38    0.93 
  -5   3  -1   16.11    0.91 
  -5   3  -1   16.61    1.02 
   5  -3   1   16.63    0.91 
   5  -3   1   16.02    0.93 
   5  -3   1   17.07    1.02 
   5  -3   1   17.09    1.01 
  -6   3  -1    2.93    0.42 
  -6   3  -1    2.67    0.23 
  -6   3  -1    2.94    0.25 
  -6   3  -1    3.17    0.45 
   6  -3   1    2.96    0.38 
   6  -3   1    2.72    0.26 
   6  -3   1    3.23    0.38 
  -7   3  -1    0.01    0.10 
  -7   3  -1    0.08    0.11 
  -7   3  -1   -0.02    0.29 
  -7   3  -1    0.21    0.27 
   7  -3   1    0.01    0.21 
   7  -3   1    0.06    0.11 
   7  -3   1    0.15    0.14 
   7  -3   1    0.12    0.20 
  -8   3  -1    2.78    0.30 
  -8   3  -1    3.29    0.53 
  -8   3  -1    2.78    0.47 
  -8   3  -1    2.62    0.28 
   8  -3   1    3.02    0.42 
   8  -3   1    3.27    0.32 
   8  -3   1    3.21    0.40 
   8  -3   1    3.13    0.45 
  -9   3  -1    0.50    0.16 
  -9   3  -1    0.32    0.18 
  -9   3  -1   -0.36    0.49 
  -9   3  -1    0.79    0.46 
   9  -3   1    0.37    0.33 
   9  -3   1    0.53    0.21 
   9  -3   1    0.12    0.31 
 -10   3  -1    3.17    0.39 
 -10   3  -1    3.04    0.35 
 -10   3  -1    2.66    0.63 
  10  -3   1    2.05    0.45 
  10  -3   1    2.45    0.49 
 -11   3  -1   12.42    0.85 
  11  -3   1   11.85    1.12 
  11  -3   1   12.54    1.19 
 -12   3  -1    1.48    0.29 
  12  -3   1    1.83    0.65 
  12  -3   1    1.45    0.64 
  13   2  -1    0.88    0.76 
 -13  -2   1    2.20    0.37 
  12   2  -1    3.23    0.67 
 -12  -2   1    3.09    0.39 
  11   2  -1   -0.01    0.48 
 -11  -2   1   -0.25    0.21 
 -11  -2   1   -0.04    0.15 
  10   2  -1    1.25    0.40 
 -10  -2   1    0.79    0.22 
 -10  -2   1    1.22    0.18 
   9   2  -1    5.73    0.67 
   9   2  -1    5.61    0.83 
  -9  -2   1    4.70    0.75 
  -9  -2   1    5.15    0.42 
  -9  -2   1    4.64    0.36 
   8   2  -1   13.24    1.14 
   8   2  -1   15.84    0.92 
   8   2  -1   15.11    1.08 
  -8  -2   1   13.12    1.14 
  -8  -2   1   15.39    0.86 
  -8  -2   1   15.19    1.11 
  -8  -2   1   15.81    0.91 
   7   2  -1    6.76    0.63 
   7   2  -1    6.67    0.70 
   7   2  -1    7.01    0.49 
  -7  -2   1    7.18    0.71 
  -7  -2   1    6.92    0.66 
  -7  -2   1    7.39    0.48 
  -7  -2   1    7.33    0.45 
   6   2  -1    0.28    0.23 
   6   2  -1    0.30    0.11 
   6   2  -1    0.01    0.18 
  -6  -2   1   -0.05    0.21 
  -6  -2   1    0.59    0.26 
  -6  -2   1    0.29    0.11 
  -6  -2   1    0.34    0.10 
   5   2  -1    5.82    0.54 
   5   2  -1    6.33    0.41 
   5   2  -1    7.03    0.51 
  -5  -2   1    5.53    0.52 
  -5  -2   1    7.50    0.51 
  -5  -2   1    6.42    0.41 
  -5  -2   1    5.70    0.42 
   4   2  -1    0.07    0.15 
   4   2  -1    0.09    0.12 
   4   2  -1    0.06    0.06 
  -4  -2   1    0.17    0.13 
  -4  -2   1    0.03    0.06 
  -4  -2   1   -0.17    0.14 
   3   2  -1   14.89    0.95 
   3   2  -1   16.21    0.93 
   3   2  -1   16.18    0.87 
  -3  -2   1   14.60    0.94 
  -3  -2   1   16.09    0.88 
  -3  -2   1   16.93    0.93 
   2   2  -1   90.29    4.66 
   2   2  -1   89.97    4.62 
   2   2  -1   77.64    4.67 
   2   2  -1   90.08    4.62 
  -2  -2   1   91.54    4.62 
  -2  -2   1   92.27    4.66 
  -2  -2   1   80.01    4.67 
   1   2  -1  403.37   23.83 
   1   2  -1  456.14   23.85 
   1   2  -1  474.04   23.89 
   1   2  -1  473.37   23.86 
  -1  -2   1  471.77   23.89 
  -1  -2   1  459.58   23.86 
  -1  -2   1  468.13   23.82 
  -1  -2   1  416.47   23.82 
   0   2  -1   23.51    1.25 
   0   2  -1   21.23    1.25 
   0   2  -1   23.77    1.24 
   0   2  -1   20.84    1.24 
   0   2  -1   24.06    1.23 
   0  -2   1   22.66    1.24 
   0  -2   1   23.24    1.25 
   0  -2   1   23.38    1.24 
   0  -2   1   24.24    1.23 
   0  -2   1   23.73    1.24 
  -1   2  -1  758.24   39.47 
  -1   2  -1  695.68   39.49 
  -1   2  -1  807.81   39.42 
  -1   2  -1  744.98   39.53 
  -1   2  -1  740.73   39.49 
   1  -2   1  736.66   39.47 
   1  -2   1  750.85   39.55 
   1  -2   1  778.09   39.46 
   1  -2   1  731.11   39.49 
  -2   2  -1  881.48   46.52 
  -2   2  -1  898.83   46.51 
  -2   2  -1  857.84   46.48 
  -2   2  -1  861.18   46.47 
   2  -2   1  920.79   46.48 
   2  -2   1  887.82   46.51 
   2  -2   1  886.56   46.61 
   2  -2   1  863.80   46.47 
  -3   2  -1    3.33    0.22 
  -3   2  -1    3.35    0.21 
  -3   2  -1    3.16    0.26 
  -3   2  -1    2.91    0.27 
   3  -2   1    3.29    0.27 
   3  -2   1    3.60    0.28 
   3  -2   1    3.39    0.21 
   3  -2   1    3.40    0.22 
  -4   2  -1    9.53    0.57 
  -4   2  -1    9.95    0.57 
  -4   2  -1    9.12    0.63 
   4  -2   1   10.19    0.64 
   4  -2   1   10.26    0.56 
   4  -2   1   10.08    0.58 
   4  -2   1   10.12    0.64 
  -5   2  -1   11.02    0.78 
  -5   2  -1   12.15    0.68 
  -5   2  -1   12.55    0.80 
  -5   2  -1   11.70    0.68 
   5  -2   1   11.32    0.70 
   5  -2   1   12.22    0.68 
   5  -2   1   12.09    0.78 
   5  -2   1   12.37    0.77 
  -6   2  -1    9.73    0.78 
  -6   2  -1   11.10    0.66 
  -6   2  -1   11.70    0.81 
  -6   2  -1   11.86    0.66 
   6  -2   1   11.43    0.66 
   6  -2   1   11.14    0.77 
   6  -2   1   11.77    0.78 
   6  -2   1   11.17    0.69 
  -7   2  -1    0.22    0.28 
  -7   2  -1    0.44    0.11 
  -7   2  -1    0.44    0.12 
  -7   2  -1    0.42    0.31 
   7  -2   1    0.38    0.20 
   7  -2   1    0.49    0.15 
   7  -2   1    0.41    0.23 
   7  -2   1    0.56    0.15 
  -8   2  -1    6.10    0.71 
  -8   2  -1    5.68    0.41 
  -8   2  -1    5.21    0.68 
  -8   2  -1    5.76    0.41 
   8  -2   1    5.92    0.44 
   8  -2   1    6.04    0.61 
   8  -2   1    6.02    0.61 
   8  -2   1    5.64    0.48 
  -9   2  -1   -0.05    0.41 
  -9   2  -1    0.55    0.49 
  -9   2  -1    0.62    0.16 
  -9   2  -1    0.63    0.16 
   9  -2   1    0.49    0.33 
   9  -2   1    0.51    0.31 
 -10   2  -1   -0.05    0.18 
 -10   2  -1   -0.10    0.16 
 -10   2  -1    0.63    0.55 
  10  -2   1    0.12    0.46 
  10  -2   1   -0.29    0.38 
 -11   2  -1    1.85    0.29 
 -11   2  -1    1.30    0.26 
  11  -2   1    2.33    0.53 
  11  -2   1    1.06    0.52 
 -12   2  -1    1.42    0.31 
  12  -2   1    1.73    0.61 
  12  -2   1    1.48    0.61 
  13   1  -1   -0.20    0.73 
  12   1  -1    0.65    0.63 
 -12  -1   1    1.67    0.29 
  11   1  -1    0.73    0.49 
 -11  -1   1    0.93    0.25 
  10   1  -1   -0.04    0.36 
 -10  -1   1   -0.01    0.17 
 -10  -1   1    0.15    0.13 
   9   1  -1    0.47    0.30 
  -9  -1   1    0.20    0.45 
  -9  -1   1    0.34    0.44 
  -9  -1   1    0.04    0.10 
  -9  -1   1    0.15    0.14 
   8   1  -1    3.52    0.49 
   8   1  -1    2.39    0.46 
   8   1  -1    2.18    0.28 
  -8  -1   1    2.55    0.22 
  -8  -1   1    2.61    0.27 
  -8  -1   1    2.57    0.45 
  -8  -1   1    2.75    0.49 
   7   1  -1    1.30    0.19 
   7   1  -1    1.30    0.33 
   7   1  -1    1.38    0.29 
  -7  -1   1    1.21    0.33 
  -7  -1   1    0.81    0.30 
  -7  -1   1    1.13    0.15 
  -7  -1   1    1.18    0.17 
   6   1  -1    0.79    0.26 
   6   1  -1    0.96    0.23 
   6   1  -1    1.25    0.17 
  -6  -1   1    1.25    0.17 
  -6  -1   1    1.13    0.27 
  -6  -1   1    1.02    0.19 
  -6  -1   1    0.97    0.28 
   5   1  -1   19.28    1.09 
   5   1  -1   18.05    1.20 
   5   1  -1   19.81    1.18 
  -5  -1   1   20.45    1.07 
  -5  -1   1   19.56    1.09 
  -5  -1   1   20.71    1.18 
  -5  -1   1   18.36    1.19 
   4   1  -1    3.75    0.38 
   4   1  -1    4.29    0.35 
  -4  -1   1    3.76    0.37 
  -4  -1   1    4.06    0.35 
  -4  -1   1    4.20    0.28 
  -4  -1   1    4.27    0.27 
   3   1  -1   12.94    0.71 
   3   1  -1   12.97    0.77 
  -3  -1   1   11.77    0.76 
  -3  -1   1   12.98    0.75 
   2   1  -1   30.56    1.83 
   2   1  -1   35.00    1.82 
   2   1  -1   34.61    1.78 
  -2  -1   1   35.47    1.82 
  -2  -1   1   31.16    1.82 
  -2  -1   1   33.72    1.78 
   1   1  -1    1.52    0.10 
   1   1  -1    1.54    0.10 
   1   1  -1    1.64    0.13 
   1   1  -1    1.26    0.13 
  -1  -1   1    1.67    0.13 
  -1  -1   1    1.56    0.10 
  -1  -1   1    1.42    0.13 
  -1   1  -1   64.17    3.46 
  -1   1  -1   65.02    3.47 
  -1   1  -1   64.56    3.47 
  -1   1  -1   63.35    3.46 
   1  -1   1   66.33    3.46 
   1  -1   1   64.40    3.47 
   1  -1   1   64.21    3.46 
   1  -1   1   63.15    3.47 
  -2   1  -1  126.98    6.61 
  -2   1  -1  126.66    6.65 
  -2   1  -1  124.67    6.62 
   2  -1   1  125.24    6.64 
   2  -1   1  124.54    6.61 
   2  -1   1  126.09    6.65 
   2  -1   1  124.42    6.62 
  -3   1  -1    5.09    0.35 
  -3   1  -1    5.75    0.39 
  -3   1  -1    5.28    0.39 
  -3   1  -1    5.96    0.33 
   3  -1   1    5.95    0.34 
   3  -1   1    5.79    0.39 
   3  -1   1    6.01    0.35 
  -4   1  -1    2.33    0.17 
  -4   1  -1    2.06    0.28 
  -4   1  -1    2.19    0.30 
  -4   1  -1    2.40    0.18 
   4  -1   1    2.21    0.24 
   4  -1   1    2.36    0.19 
   4  -1   1    2.29    0.18 
  -5   1  -1    2.45    0.33 
  -5   1  -1    2.79    0.34 
  -5   1  -1    2.77    0.20 
  -5   1  -1    2.76    0.21 
   5  -1   1    2.64    0.30 
   5  -1   1    2.57    0.21 
   5  -1   1    2.61    0.23 
  -6   1  -1    8.68    0.71 
  -6   1  -1    9.78    0.57 
  -6   1  -1   10.18    0.60 
  -6   1  -1    9.56    0.72 
   6  -1   1    9.79    0.59 
   6  -1   1   10.23    0.61 
   6  -1   1   10.17    0.70 
  -7   1  -1    2.13    0.21 
  -7   1  -1    2.37    0.40 
  -7   1  -1    2.31    0.39 
  -7   1  -1    2.55    0.24 
   7  -1   1    2.45    0.27 
   7  -1   1    2.22    0.27 
   7  -1   1    2.69    0.39 
  -8   1  -1    0.21    0.12 
  -8   1  -1    0.52    0.35 
  -8   1  -1    0.26    0.36 
  -8   1  -1   -0.07    0.10 
   8  -1   1    0.18    0.25 
   8  -1   1    0.04    0.16 
  -9   1  -1    1.88    0.53 
  -9   1  -1    2.14    0.25 
  -9   1  -1    2.08    0.27 
  -9   1  -1    2.41    0.54 
   9  -1   1    1.96    0.39 
 -10   1  -1    5.41    0.42 
 -10   1  -1    5.14    0.44 
 -10   1  -1    5.10    0.75 
  10  -1   1    5.09    0.73 
  10  -1   1    4.85    0.71 
 -11   1  -1    0.58    0.21 
 -11   1  -1    0.30    0.19 
  11  -1   1   -0.13    0.48 
  11  -1   1    0.16    0.44 
 -12   1  -1   -0.38    0.24 
  12  -1   1   -0.64    0.57 
  12  -1   1   -0.56    0.52 
  12   0  -1    0.66    0.58 
 -12   0   1    0.13    0.25 
  11   0  -1    1.02    0.47 
 -11   0   1    0.71    0.32 
  10   0  -1   15.94    1.20 
 -10   0   1   15.55    0.96 
   9   0  -1    9.44    0.81 
  -9   0   1    9.39    0.93 
  -9   0   1    9.49    0.56 
  -9   0   1    8.28    0.93 
  -9   0   1    9.41    0.62 
   8   0  -1    1.52    0.24 
   8   0  -1    1.87    0.35 
   8   0  -1    1.50    0.43 
  -8   0   1    1.42    0.17 
  -8   0   1    1.37    0.20 
  -8   0   1    0.97    0.38 
  -8   0   1    1.72    0.43 
   7   0  -1   18.44    1.14 
   7   0  -1   16.92    1.01 
   7   0  -1   15.53    1.14 
  -7   0   1   17.62    1.13 
  -7   0   1   17.53    0.96 
  -7   0   1   17.73    0.99 
  -7   0   1   15.49    1.14 
   6   0  -1    7.00    0.63 
   6   0  -1    7.54    0.50 
   6   0  -1    7.96    0.60 
  -6   0   1    7.64    0.44 
  -6   0   1    7.95    0.48 
  -6   0   1    7.91    0.60 
  -6   0   1    7.17    0.63 
   5   0  -1    0.98    0.13 
   5   0  -1    0.61    0.21 
   5   0  -1    0.96    0.19 
  -5   0   1    0.62    0.20 
  -5   0   1    0.73    0.10 
  -5   0   1    0.54    0.18 
  -5   0   1    0.85    0.12 
   4   0  -1    6.41    0.46 
   4   0  -1    6.31    0.39 
   4   0  -1    5.61    0.47 
  -4   0   1    5.68    0.46 
  -4   0   1    6.44    0.36 
  -4   0   1    6.73    0.45 
  -4   0   1    6.43    0.38 
   3   0  -1    6.07    0.36 
   3   0  -1    4.69    0.50 
   3   0  -1    5.49    0.42 
  -3   0   1    6.11    0.42 
  -3   0   1    6.52    0.34 
  -3   0   1    6.45    0.36 
  -3   0   1    6.37    0.41 
   2   0  -1  107.72    5.53 
   2   0  -1  107.77    5.50 
   2   0  -1   93.20    5.53 
  -2   0   1  108.42    5.50 
  -2   0   1   97.53    5.53 
  -2   0   1  110.72    5.53 
   1   0  -1    0.00    0.03 
   1   0  -1    0.00    0.01 
   1   0  -1   -0.03    0.03 
  -1   0   1    0.03    0.03 
  -1   0   1    0.00    0.02 
  -1   0   1    0.04    0.03 
  -1   0  -1   54.51    2.88 
   1   0   1   61.29    2.91 
   1   0   1   47.27    2.87 
  -2   0  -1   16.54    0.86 
  -2   0  -1   14.60    0.90 
  -2   0  -1   16.18    0.87 
  -2   0  -1   16.11    0.90 
   2   0   1   15.77    0.87 
   2   0   1   15.75    0.90 
   2   0   1   16.68    0.87 
  -3   0  -1    5.05    0.29 
  -3   0  -1    4.37    0.36 
  -3   0  -1    4.54    0.35 
   3   0   1    5.28    0.31 
   3   0   1    4.98    0.30 
   3   0   1    4.69    0.39 
  -4   0  -1   33.28    2.03 
  -4   0  -1   37.91    1.92 
  -4   0  -1   31.86    1.99 
  -4   0  -1   38.09    1.93 
   4   0   1   36.57    1.93 
   4   0   1   36.27    2.00 
  -5   0  -1   12.49    0.68 
  -5   0  -1   12.47    0.70 
  -5   0  -1   10.57    0.79 
  -5   0  -1   12.04    0.79 
   5   0   1   12.04    0.70 
   5   0   1   12.30    0.71 
   5   0   1   12.13    0.79 
  -6   0  -1    1.74    0.19 
  -6   0  -1    2.15    0.32 
  -6   0  -1    2.28    0.35 
  -6   0  -1    1.91    0.17 
   6   0   1    2.21    0.30 
   6   0   1    1.80    0.22 
   6   0   1    1.69    0.21 
  -7   0  -1   37.24    2.15 
  -7   0  -1   37.00    2.02 
  -7   0  -1   37.65    1.99 
  -7   0  -1   33.16    2.15 
   7   0   1   36.52    2.04 
   7   0   1   38.77    2.16 
  -8   0  -1    4.06    0.58 
  -8   0  -1    3.59    0.33 
  -8   0  -1    4.11    0.30 
  -8   0  -1    3.91    0.55 
   8   0   1    3.39    0.36 
   8   0   1    4.77    0.52 
  -9   0  -1    0.03    0.14 
  -9   0  -1    0.19    0.46 
  -9   0  -1    0.05    0.12 
  -9   0  -1    0.51    0.52 
   9   0   1    0.31    0.30 
 -10   0  -1    2.41    0.33 
 -10   0  -1    2.32    0.28 
  10   0   1    2.16    0.44 
 -11   0  -1    5.73    0.45 
 -11   0  -1    4.91    0.48 
  11   0   1    5.36    0.70 
 -12   0  -1    0.03    0.23 
  12   0   1   -0.01    0.56 
  12   0   1    0.29    0.52 
 -13   0  -1   -0.37    0.30 
  13   0   1    0.42    0.74 
  12  -1  -1    2.26    0.63 
  12  -1  -1    1.36    0.58 
 -12   1   1    2.16    0.31 
  11  -1  -1   -0.44    0.46 
 -11   1   1   -0.03    0.20 
  10  -1  -1    2.12    0.45 
 -10   1   1    1.89    0.25 
 -10   1   1    1.69    0.59 
   9  -1  -1    0.22    0.29 
  -9   1   1    0.37    0.42 
  -9   1   1    0.43    0.43 
  -9   1   1    0.29    0.14 
   8  -1  -1    0.65    0.19 
   8  -1  -1    0.19    0.25 
  -8   1   1    0.48    0.13 
  -8   1   1    0.18    0.33 
  -8   1   1    0.65    0.35 
  -8   1   1    0.58    0.11 
   7  -1  -1    2.96    0.42 
   7  -1  -1    2.93    0.30 
   7  -1  -1    2.52    0.40 
  -7   1   1    2.95    0.25 
  -7   1   1    2.92    0.44 
  -7   1   1    2.57    0.38 
   6  -1  -1    0.17    0.18 
   6  -1  -1    0.24    0.21 
   6  -1  -1    0.01    0.11 
  -6   1   1    0.11    0.21 
  -6   1   1    0.34    0.21 
  -6   1   1    0.16    0.08 
  -6   1   1    0.19    0.07 
   5  -1  -1   23.65    1.35 
   5  -1  -1   20.73    1.34 
   5  -1  -1   21.49    1.24 
   5  -1  -1   23.41    1.27 
  -5   1   1   24.07    1.34 
  -5   1   1   24.29    1.23 
  -5   1   1   23.73    1.26 
  -5   1   1   21.09    1.35 
   4  -1  -1   15.43    1.04 
   4  -1  -1   18.01    1.04 
   4  -1  -1   17.95    0.96 
   4  -1  -1   17.91    0.98 
  -4   1   1   16.76    1.04 
  -4   1   1   18.14    1.04 
  -4   1   1   18.39    0.95 
  -4   1   1   18.13    0.97 
   3  -1  -1   29.67    1.80 
   3  -1  -1   34.50    1.74 
   3  -1  -1   33.13    1.81 
   3  -1  -1   33.54    1.76 
  -3   1   1   30.78    1.80 
  -3   1   1   33.30    1.75 
  -3   1   1   33.64    1.74 
  -3   1   1   33.54    1.80 
   2  -1  -1    1.17    0.14 
   2  -1  -1    1.41    0.15 
   2  -1  -1    1.39    0.10 
  -2   1   1    1.16    0.13 
  -2   1   1    1.43    0.10 
  -2   1   1    1.41    0.14 
   1  -1  -1   16.61    0.97 
   1  -1  -1   18.68    0.97 
   1  -1  -1   17.61    0.96 
   1  -1  -1   18.33    0.96 
  -1   1   1   19.00    0.96 
  -1   1   1   17.11    0.96 
  -1   1   1   18.75    0.95 
  -1  -1  -1    0.37    0.06 
  -1  -1  -1    0.37    0.06 
  -1  -1  -1    0.40    0.04 
   1   1   1    0.40    0.04 
   1   1   1    0.48    0.07 
   1   1   1    0.36    0.04 
  -2  -1  -1    1.73    0.13 
  -2  -1  -1    1.85    0.14 
  -2  -1  -1    1.86    0.18 
  -2  -1  -1    1.55    0.18 
   2   1   1    1.83    0.17 
   2   1   1    1.66    0.14 
   2   1   1    1.80    0.13 
  -3  -1  -1    0.40    0.08 
  -3  -1  -1    0.48    0.09 
  -3  -1  -1    0.48    0.14 
  -3  -1  -1    0.52    0.12 
   3   1   1    0.29    0.13 
   3   1   1    0.39    0.17 
   3   1   1    0.45    0.08 
   3   1   1    0.42    0.07 
  -4  -1  -1   36.25    1.85 
  -4  -1  -1   30.86    1.92 
  -4  -1  -1   35.99    1.86 
   4   1   1   32.11    1.93 
   4   1   1   35.68    1.92 
  -5  -1  -1   36.05    2.00 
  -5  -1  -1   36.52    1.90 
  -5  -1  -1   35.62    1.92 
  -5  -1  -1   31.52    2.01 
   5   1   1   34.99    1.92 
   5   1   1   36.54    2.01 
  -6  -1  -1    5.57    0.36 
  -6  -1  -1    5.40    0.38 
  -6  -1  -1    5.55    0.52 
  -6  -1  -1    5.19    0.54 
   6   1   1    6.58    0.50 
   6   1   1    5.40    0.39 
  -7  -1  -1   19.92    1.28 
  -7  -1  -1   20.99    1.14 
  -7  -1  -1   17.00    1.28 
  -7  -1  -1   20.81    1.10 
   7   1   1   19.64    1.26 
   7   1   1   19.19    1.14 
  -8  -1  -1   22.18    1.46 
  -8  -1  -1   20.17    1.48 
  -8  -1  -1   22.83    1.23 
  -8  -1  -1   23.14    1.27 
   8   1   1   21.44    1.28 
   8   1   1   21.88    1.41 
  -9  -1  -1   13.69    1.26 
  -9  -1  -1   15.11    0.91 
  -9  -1  -1   16.75    0.97 
   9   1   1   17.39    1.15 
 -10  -1  -1    1.40    0.25 
 -10  -1  -1    1.64    0.21 
  10   1   1    1.55    0.42 
 -11  -1  -1   -0.09    0.20 
 -11  -1  -1    0.12    0.17 
  11   1   1    0.43    0.47 
 -12  -1  -1    4.53    0.50 
 -12  -1  -1    4.41    0.50 
  12   1   1    3.70    0.69 
 -13  -1  -1   -0.15    0.31 
  13   1   1   -1.11    0.65 
  13   1   1   -1.49    0.71 
  12  -2  -1    1.56    0.58 
  12  -2  -1    1.39    0.60 
 -12   2   1    1.29    0.29 
  11  -2  -1    0.15    0.47 
  11  -2  -1   -0.37    0.44 
 -11   2   1   -0.36    0.19 
  10  -2  -1    3.25    0.51 
 -10   2   1    2.33    0.63 
 -10   2   1    2.76    0.33 
   9  -2  -1    5.22    0.65 
  -9   2   1    5.73    0.77 
  -9   2   1    4.90    0.38 
  -9   2   1    5.28    0.67 
   8  -2  -1    2.23    0.28 
   8  -2  -1    2.16    0.38 
  -8   2   1    2.48    0.43 
  -8   2   1    2.22    0.23 
  -8   2   1    1.96    0.23 
  -8   2   1    2.08    0.45 
   7  -2  -1    0.69    0.25 
   7  -2  -1    0.57    0.13 
   7  -2  -1    0.89    0.18 
  -7   2   1    0.54    0.27 
  -7   2   1    0.69    0.28 
  -7   2   1    0.76    0.13 
   6  -2  -1   56.34    2.99 
   6  -2  -1   53.70    2.95 
   6  -2  -1   50.41    3.06 
   6  -2  -1   58.27    3.08 
  -6   2   1   56.39    2.94 
  -6   2   1   58.74    3.06 
  -6   2   1   51.37    3.05 
  -6   2   1   56.53    2.96 
   5  -2  -1    0.99    0.20 
   5  -2  -1    1.07    0.12 
   5  -2  -1    1.05    0.20 
   5  -2  -1    1.05    0.15 
  -5   2   1    1.01    0.12 
  -5   2   1    0.93    0.12 
  -5   2   1    0.83    0.21 
  -5   2   1    0.85    0.20 
   4  -2  -1   12.97    0.72 
   4  -2  -1   13.60    0.70 
   4  -2  -1   12.87    0.79 
   4  -2  -1   11.68    0.77 
  -4   2   1   12.94    0.71 
  -4   2   1   12.21    0.77 
  -4   2   1   12.88    0.71 
  -4   2   1   12.84    0.78 
   3  -2  -1   94.47    5.51 
   3  -2  -1  108.97    5.49 
   3  -2  -1   94.77    5.56 
   3  -2  -1  111.15    5.47 
  -3   2   1   99.42    5.51 
  -3   2   1  104.45    5.48 
  -3   2   1  109.03    5.48 
  -3   2   1  107.48    5.52 
   2  -2  -1   15.06    0.79 
   2  -2  -1   14.84    0.82 
   2  -2  -1   15.13    0.79 
   2  -2  -1   13.25    0.80 
  -2   2   1   15.14    0.78 
  -2   2   1   14.17    0.79 
  -2   2   1   13.54    0.80 
  -2   2   1   15.30    0.81 
   1  -2  -1   23.16    1.26 
   1  -2  -1   24.07    1.24 
   1  -2  -1   23.04    1.28 
  -1   2   1   23.52    1.28 
   0  -2  -1   32.30    1.72 
   0   2   1   32.22    1.72 
  -1  -2  -1  116.91    6.83 
  -1  -2  -1  133.08    6.81 
  -1  -2  -1  133.77    6.81 
  -1  -2  -1  128.50    6.82 
   1   2   1  130.76    6.80 
   1   2   1  128.88    6.80 
   1   2   1  131.60    6.81 
  -2  -2  -1   59.94    3.60 
  -2  -2  -1   69.62    3.59 
  -2  -2  -1   70.77    3.56 
   2   2   1   69.71    3.59 
   2   2   1   69.35    3.55 
   2   2   1   62.72    3.61 
  -3  -2  -1    0.21    0.07 
  -3  -2  -1    0.23    0.09 
  -3  -2  -1    0.23    0.06 
  -3  -2  -1    0.26    0.12 
   3   2   1    0.05    0.09 
   3   2   1    0.22    0.06 
   3   2   1    0.24    0.13 
  -4  -2  -1    0.75    0.18 
  -4  -2  -1    0.84    0.11 
  -4  -2  -1    0.72    0.14 
   4   2   1    0.73    0.11 
   4   2   1    0.35    0.18 
   4   2   1    0.70    0.15 
  -5  -2  -1   18.43    1.27 
  -5  -2  -1   21.25    1.17 
  -5  -2  -1   22.30    1.26 
   5   2   1   21.29    1.17 
   5   2   1   22.44    1.26 
   5   2   1   19.94    1.29 
  -6  -2  -1    0.58    0.12 
  -6  -2  -1    0.45    0.22 
  -6  -2  -1    0.46    0.12 
  -6  -2  -1    1.03    0.28 
   6   2   1    0.50    0.20 
   6   2   1    0.68    0.14 
  -7  -2  -1    1.68    0.20 
  -7  -2  -1    0.75    0.35 
  -7  -2  -1    1.16    0.36 
  -7  -2  -1    1.76    0.19 
   7   2   1    1.69    0.30 
   7   2   1    1.63    0.21 
  -8  -2  -1    5.52    0.38 
  -8  -2  -1    5.02    0.68 
  -8  -2  -1    5.10    0.40 
  -8  -2  -1    6.03    0.68 
   8   2   1    4.96    0.43 
   8   2   1    4.84    0.57 
  -9  -2  -1    6.62    0.94 
  -9  -2  -1    7.16    0.53 
  -9  -2  -1    7.60    0.49 
   9   2   1    7.11    0.73 
 -10  -2  -1    0.19    0.17 
 -10  -2  -1    0.08    0.14 
  10   2   1    0.06    0.35 
 -11  -2  -1    4.58    0.39 
 -11  -2  -1    3.54    0.45 
  11   2   1    4.18    0.62 
 -12  -2  -1    3.87    0.43 
 -12  -2  -1    4.56    0.53 
  12   2   1    4.00    0.72 
 -13  -2  -1    0.70    0.32 
  13   2   1    0.30    0.75 
  12  -3  -1    7.04    0.87 
  12  -3  -1    6.55    0.87 
  11  -3  -1    0.39    0.50 
  11  -3  -1    0.21    0.50 
 -11   3   1    0.86    0.22 
  10  -3  -1    1.96    0.46 
  10  -3  -1    1.83    0.45 
 -10   3   1    2.39    0.30 
 -10   3   1    2.64    0.65 
 -10   3   1    1.97    0.59 
   9  -3  -1    5.49    0.67 
   9  -3  -1    5.24    0.68 
  -9   3   1    6.00    0.43 
  -9   3   1    5.53    0.80 
  -9   3   1    5.23    0.76 
   8  -3  -1    0.05    0.14 
   8  -3  -1   -0.15    0.27 
   8  -3  -1    0.42    0.19 
   8  -3  -1    0.07    0.26 
  -8   3   1    0.23    0.12 
  -8   3   1    0.09    0.37 
  -8   3   1   -0.13    0.33 
   7  -3  -1    2.21    0.21 
   7  -3  -1    1.91    0.33 
   7  -3  -1    2.34    0.33 
   7  -3  -1    2.08    0.28 
  -7   3   1    1.92    0.21 
  -7   3   1    2.08    0.24 
  -7   3   1    2.36    0.36 
  -7   3   1    2.50    0.38 
   6  -3  -1   18.24    1.13 
   6  -3  -1   18.23    1.00 
   6  -3  -1   17.59    1.04 
  -6   3   1   18.48    1.13 
  -6   3   1   17.48    1.02 
  -6   3   1   18.79    1.01 
   5  -3  -1    9.05    0.64 
   5  -3  -1    9.78    0.67 
   5  -3  -1    9.81    0.65 
   5  -3  -1   10.05    0.54 
   5  -3  -1    9.32    0.57 
  -5   3   1    8.66    0.69 
  -5   3   1    9.32    0.56 
  -5   3   1    8.54    0.62 
  -5   3   1   10.01    0.55 
   4  -3  -1   10.88    0.67 
   4  -3  -1   10.22    0.68 
   4  -3  -1   11.30    0.73 
   4  -3  -1   11.57    0.71 
   4  -3  -1   11.57    0.62 
  -4   3   1   11.67    0.65 
  -4   3   1   10.32    0.67 
  -4   3   1   11.82    0.63 
  -4   3   1   11.82    0.71 
   3  -3  -1   34.34    1.75 
   3  -3  -1   29.46    1.77 
   3  -3  -1   33.24    1.83 
   3  -3  -1   34.49    1.76 
  -3   3   1   31.92    1.77 
  -3   3   1   31.07    1.77 
  -3   3   1   34.17    1.75 
  -3   3   1   33.25    1.79 
   2  -3  -1    1.55    0.14 
   2  -3  -1    1.78    0.12 
   2  -3  -1    1.68    0.16 
   2  -3  -1    1.72    0.19 
  -2   3   1    1.76    0.12 
  -2   3   1    1.88    0.17 
   1  -3  -1    0.08    0.06 
   1  -3  -1    0.00    0.04 
   1  -3  -1    0.03    0.03 
  -1   3   1    0.00    0.07 
   0  -3  -1   54.83    2.85 
   0  -3  -1   56.21    2.82 
   0  -3  -1   54.97    2.83 
   0  -3  -1   47.25    2.84 
   0   3   1   53.09    2.82 
   0   3   1   53.67    2.85 
   0   3   1   53.72    2.83 
  -1  -3  -1    3.15    0.19 
  -1  -3  -1    3.34    0.23 
  -1  -3  -1    2.80    0.25 
  -1  -3  -1    3.30    0.20 
   1   3   1    3.22    0.23 
   1   3   1    2.83    0.25 
   1   3   1    3.11    0.21 
   1   3   1    3.17    0.19 
  -2  -3  -1    4.10    0.32 
  -2  -3  -1    3.79    0.34 
  -2  -3  -1    4.45    0.26 
   2   3   1    4.37    0.32 
   2   3   1    5.00    0.27 
   2   3   1    4.66    0.26 
   2   3   1    4.46    0.36 
  -3  -3  -1   13.65    0.75 
  -3  -3  -1   14.01    0.81 
  -3  -3  -1   12.09    0.82 
   3   3   1   13.13    0.73 
   3   3   1   12.45    0.83 
   3   3   1   14.09    0.81 
   3   3   1   13.48    0.73 
  -4  -3  -1   81.29    4.79 
  -4  -3  -1   86.81    4.72 
  -4  -3  -1   91.30    4.78 
   4   3   1   91.68    4.69 
   4   3   1   92.14    4.78 
   4   3   1   91.67    4.70 
   4   3   1   84.14    4.81 
  -5  -3  -1    0.72    0.14 
  -5  -3  -1    0.71    0.22 
  -5  -3  -1    0.86    0.13 
  -5  -3  -1    0.74    0.23 
   5   3   1    0.86    0.13 
   5   3   1    0.74    0.24 
   5   3   1    0.60    0.18 
  -6  -3  -1    0.19    0.23 
  -6  -3  -1   -0.05    0.10 
  -6  -3  -1    0.08    0.08 
  -6  -3  -1    0.12    0.24 
   6   3   1    0.21    0.17 
   6   3   1    0.01    0.10 
   6   3   1   -0.08    0.23 
  -7  -3  -1    0.24    0.12 
  -7  -3  -1    0.23    0.28 
  -7  -3  -1   -0.16    0.31 
  -7  -3  -1    0.31    0.13 
   7   3   1    0.18    0.13 
   7   3   1    0.51    0.22 
  -8  -3  -1    1.08    0.36 
  -8  -3  -1    1.20    0.45 
  -8  -3  -1    1.17    0.19 
  -8  -3  -1    1.08    0.18 
   8   3   1    1.21    0.30 
   8   3   1    1.00    0.19 
  -9  -3  -1    2.83    0.29 
  -9  -3  -1    2.71    0.31 
   9   3   1    3.26    0.46 
 -10  -3  -1    0.21    0.17 
  10   3   1    0.05    0.38 
 -11  -3  -1   -0.07    0.21 
 -11  -3  -1    0.12    0.16 
  11   3   1   -0.18    0.47 
 -12  -3  -1    0.42    0.21 
 -12  -3  -1    0.69    0.27 
  12   3   1    1.29    0.60 
 -13  -3  -1    1.29    0.36 
  13   3   1    0.27    0.73 
  12  -4  -1   -0.79    0.62 
  12  -4  -1    0.56    0.66 
 -12   4   1    0.18    0.25 
  11  -4  -1    3.39    0.62 
  11  -4  -1    4.52    0.71 
 -11   4   1    3.54    0.40 
  10  -4  -1   -0.57    0.39 
  10  -4  -1   -0.02    0.39 
 -10   4   1   -0.39    0.49 
 -10   4   1    0.94    0.59 
 -10   4   1    0.38    0.17 
   9  -4  -1    2.95    0.46 
   9  -4  -1    2.24    0.58 
  -9   4   1    2.54    0.48 
  -9   4   1    2.61    0.27 
  -9   4   1    2.20    0.52 
   8  -4  -1    2.72    0.44 
   8  -4  -1    2.30    0.39 
   8  -4  -1    2.92    0.36 
   8  -4  -1    2.95    0.28 
  -8   4   1    2.57    0.25 
  -8   4   1    2.28    0.31 
  -8   4   1    3.03    0.46 
  -8   4   1    2.69    0.43 
   7  -4  -1    0.33    0.11 
   7  -4  -1    0.22    0.14 
   7  -4  -1    0.14    0.22 
   7  -4  -1    0.41    0.22 
  -7   4   1    0.20    0.14 
  -7   4   1    0.04    0.28 
  -7   4   1    0.38    0.11 
  -7   4   1   -0.05    0.23 
   6  -4  -1    0.18    0.11 
   6  -4  -1    0.17    0.17 
   6  -4  -1    0.15    0.17 
   6  -4  -1    0.12    0.08 
  -6   4   1    0.09    0.23 
  -6   4   1   -0.15    0.18 
  -6   4   1    0.00    0.12 
  -6   4   1    0.17    0.08 
   5  -4  -1    0.04    0.14 
   5  -4  -1    0.14    0.07 
   5  -4  -1    0.17    0.09 
   5  -4  -1    0.08    0.14 
  -5   4   1   -0.03    0.05 
  -5   4   1    0.04    0.14 
   4  -4  -1    1.05    0.18 
   4  -4  -1    1.07    0.19 
   4  -4  -1    0.90    0.12 
   4  -4  -1    0.93    0.12 
  -4   4   1    0.89    0.14 
  -4   4   1    1.23    0.18 
  -4   4   1    1.14    0.15 
  -4   4   1    0.79    0.10 
   3  -4  -1    5.55    0.38 
   3  -4  -1    5.20    0.32 
   3  -4  -1    5.63    0.42 
   3  -4  -1    5.45    0.33 
  -3   4   1    5.27    0.37 
  -3   4   1    5.22    0.32 
   2  -4  -1    1.16    0.17 
   2  -4  -1    0.96    0.09 
   2  -4  -1    0.95    0.14 
   2  -4  -1    1.24    0.14 
  -2   4   1    0.97    0.10 
  -2   4   1    1.19    0.18 
  -2   4   1    1.14    0.15 
   1  -4  -1    6.71    0.39 
   1  -4  -1    6.73    0.40 
  -1   4   1    6.92    0.39 
  -1   4   1    6.62    0.44 
  -1   4   1    6.80    0.39 
   0  -4  -1   71.50    3.79 
   0  -4  -1   73.58    3.77 
   0  -4  -1   74.68    3.75 
   0  -4  -1   62.41    3.77 
   0   4   1   72.18    3.79 
   0   4   1   72.49    3.77 
   0   4   1   70.03    3.75 
  -1  -4  -1    5.55    0.31 
  -1  -4  -1    5.56    0.36 
  -1  -4  -1    4.97    0.37 
  -1  -4  -1    5.85    0.33 
   1   4   1    5.51    0.35 
   1   4   1    5.40    0.34 
   1   4   1    4.83    0.38 
   1   4   1    5.78    0.31 
  -2  -4  -1    0.50    0.11 
  -2  -4  -1    0.60    0.07 
  -2  -4  -1    0.54    0.13 
   2   4   1    0.53    0.06 
   2   4   1    0.63    0.09 
   2   4   1    0.58    0.12 
  -3  -4  -1    6.39    0.37 
  -3  -4  -1    5.42    0.47 
  -3  -4  -1    6.27    0.44 
   3   4   1    5.81    0.49 
   3   4   1    6.25    0.37 
   3   4   1    6.40    0.36 
   3   4   1    6.15    0.44 
  -4  -4  -1   31.20    1.70 
  -4  -4  -1   30.84    1.62 
  -4  -4  -1   26.79    1.71 
   4   4   1   31.12    1.70 
   4   4   1   30.22    1.60 
   4   4   1   27.29    1.73 
   4   4   1   29.51    1.60 
  -5  -4  -1    2.85    0.26 
  -5  -4  -1    2.63    0.39 
  -5  -4  -1    2.59    0.35 
  -5  -4  -1    2.88    0.24 
   5   4   1    2.66    0.21 
   5   4   1    2.89    0.34 
   5   4   1    2.48    0.38 
  -6  -4  -1   15.43    0.86 
  -6  -4  -1   13.18    1.00 
  -6  -4  -1   14.50    0.87 
  -6  -4  -1   14.09    0.96 
   6   4   1   14.34    0.96 
   6   4   1   14.63    0.83 
   6   4   1   13.87    1.04 
  -7  -4  -1    0.78    0.36 
  -7  -4  -1    0.72    0.15 
  -7  -4  -1    0.95    0.19 
  -7  -4  -1    1.04    0.31 
   7   4   1    1.00    0.17 
   7   4   1    1.13    0.17 
   7   4   1    1.35    0.30 
  -8  -4  -1   38.19    2.58 
  -8  -4  -1   42.58    2.54 
  -8  -4  -1   45.79    2.39 
  -8  -4  -1   45.16    2.40 
   8   4   1   46.43    2.55 
   8   4   1   42.81    2.37 
   8   4   1   41.44    2.38 
  -9  -4  -1    0.36    0.15 
  -9  -4  -1    0.38    0.17 
   9   4   1    0.13    0.19 
   9   4   1    0.51    0.33 
 -10  -4  -1    1.53    0.24 
 -10  -4  -1    1.61    0.26 
  10   4   1    0.66    0.42 
 -11  -4  -1    1.00    0.28 
 -11  -4  -1    1.49    0.26 
  11   4   1    1.54    0.50 
 -12  -4  -1   -0.10    0.28 
 -12  -4  -1    0.28    0.23 
  12   4   1   -0.33    0.59 
 -13  -4  -1    1.12    0.35 
  13   4   1    0.29    0.76 
  12  -5  -1    0.18    0.72 
  12  -5  -1    0.67    0.64 
  11  -5  -1    1.25    0.56 
  11  -5  -1    1.12    0.52 
 -11   5   1    0.74    0.23 
  10  -5  -1   19.35    1.49 
  10  -5  -1   17.87    1.40 
 -10   5   1   19.87    1.13 
 -10   5   1   21.03    1.51 
   9  -5  -1    0.47    0.36 
   9  -5  -1    0.93    0.53 
  -9   5   1    0.83    0.16 
  -9   5   1    0.35    0.37 
  -9   5   1    0.90    0.49 
   8  -5  -1    2.05    0.41 
   8  -5  -1    2.70    0.43 
  -8   5   1    2.41    0.29 
  -8   5   1    2.38    0.44 
  -8   5   1    2.59    0.24 
  -8   5   1    2.16    0.36 
   7  -5  -1    6.96    0.51 
   7  -5  -1    6.63    0.45 
   7  -5  -1    6.73    0.62 
   7  -5  -1    6.85    0.67 
  -7   5   1    7.47    0.45 
  -7   5   1    7.45    0.52 
  -7   5   1    7.50    0.68 
   6  -5  -1    8.08    0.63 
   6  -5  -1    8.44    0.54 
   6  -5  -1    8.69    0.69 
   6  -5  -1    8.32    0.49 
  -6   5   1    8.18    0.55 
  -6   5   1    8.19    0.49 
  -6   5   1    7.70    0.56 
  -6   5   1    8.45    0.65 
   5  -5  -1   10.43    0.55 
   5  -5  -1    9.43    0.70 
   5  -5  -1    9.35    0.57 
   5  -5  -1    9.88    0.66 
  -5   5   1    9.62    0.55 
  -5   5   1    9.40    0.60 
  -5   5   1    8.22    0.74 
  -5   5   1    8.37    0.57 
   4  -5  -1    4.36    0.35 
   4  -5  -1    4.17    0.28 
   4  -5  -1    4.30    0.40 
   4  -5  -1    3.97    0.27 
  -4   5   1    3.93    0.28 
  -4   5   1    4.01    0.36 
   3  -5  -1    0.79    0.12 
   3  -5  -1    0.53    0.14 
   3  -5  -1    0.92    0.14 
   3  -5  -1    0.89    0.10 
  -3   5   1    0.83    0.10 
  -3   5   1    1.06    0.15 
   2  -5  -1    9.13    0.50 
   2  -5  -1    8.85    0.54 
  -2   5   1    8.53    0.58 
  -2   5   1    8.55    0.51 
  -2   5   1    9.11    0.53 
   1  -5  -1    0.62    0.09 
   1  -5  -1    0.55    0.11 
   1  -5  -1    0.57    0.08 
   1  -5  -1    0.59    0.12 
  -1   5   1    0.57    0.13 
  -1   5   1    0.52    0.09 
  -1   5   1    0.41    0.09 
   0  -5  -1    0.28    0.08 
   0  -5  -1    0.43    0.10 
   0  -5  -1    0.24    0.09 
   0  -5  -1    0.42    0.06 
   0   5   1    0.26    0.09 
   0   5   1    0.37    0.07 
   0   5   1    0.25    0.09 
  -1  -5  -1    0.57    0.11 
  -1  -5  -1    0.42    0.12 
  -1  -5  -1    0.53    0.06 
   1   5   1    0.55    0.06 
   1   5   1    0.59    0.15 
   1   5   1    0.45    0.10 
   1   5   1    0.66    0.12 
  -2  -5  -1    0.48    0.12 
  -2  -5  -1    0.56    0.09 
  -2  -5  -1    0.47    0.14 
  -2  -5  -1    0.52    0.08 
   2   5   1    0.53    0.07 
   2   5   1    0.38    0.15 
   2   5   1    0.59    0.09 
  -3  -5  -1   25.68    1.61 
  -3  -5  -1   28.75    1.50 
  -3  -5  -1   24.81    1.60 
  -3  -5  -1   29.17    1.50 
   3   5   1   25.04    1.61 
   3   5   1   29.94    1.51 
   3   5   1   28.37    1.49 
   3   5   1   29.21    1.58 
  -4  -5  -1   -0.13    0.16 
  -4  -5  -1    0.14    0.15 
  -4  -5  -1    0.06    0.06 
   4   5   1   -0.04    0.14 
   4   5   1    0.03    0.07 
   4   5   1    0.08    0.06 
   4   5   1   -0.07    0.16 
  -5  -5  -1    3.80    0.29 
  -5  -5  -1    3.19    0.46 
  -5  -5  -1    3.78    0.41 
   5   5   1    3.86    0.27 
   5   5   1    3.46    0.40 
   5   5   1    3.25    0.47 
   5   5   1    3.66    0.26 
  -6  -5  -1    0.30    0.09 
  -6  -5  -1    0.13    0.13 
  -6  -5  -1    0.25    0.24 
  -6  -5  -1   -0.55    0.25 
   6   5   1   -0.13    0.19 
   6   5   1    0.01    0.08 
   6   5   1    0.06    0.27 
   6   5   1   -0.07    0.08 
  -7  -5  -1   14.50    0.83 
  -7  -5  -1   12.47    1.04 
  -7  -5  -1   12.69    0.98 
  -7  -5  -1   13.13    0.84 
   7   5   1   13.13    0.80 
   7   5   1   15.18    0.98 
   7   5   1   12.48    1.06 
   7   5   1   13.30    0.80 
  -8  -5  -1    7.95    0.59 
  -8  -5  -1    8.03    0.91 
  -8  -5  -1    8.19    0.57 
  -8  -5  -1    6.93    0.90 
   8   5   1    8.23    0.56 
   8   5   1    9.61    0.79 
   8   5   1    8.12    0.56 
  -9  -5  -1    1.45    0.24 
  -9  -5  -1    2.37    0.32 
   9   5   1    1.52    0.25 
   9   5   1    2.04    0.43 
 -10  -5  -1    1.71    0.27 
 -10  -5  -1    1.47    0.26 
  10   5   1    1.29    0.45 
 -11  -5  -1   13.61    0.87 
 -11  -5  -1   13.10    0.90 
  11   5   1   12.73    1.20 
 -12  -5  -1    1.70    0.31 
 -12  -5  -1    1.60    0.33 
  12   5   1    2.52    0.68 
  11  -6  -1   -0.36    0.49 
  11  -6  -1   -0.37    0.57 
 -11   6   1    0.13    0.30 
  10  -6  -1   -0.26    0.43 
  10  -6  -1    0.34    0.48 
 -10   6   1    0.60    0.20 
   9  -6  -1    2.47    0.35 
   9  -6  -1    2.97    0.48 
   9  -6  -1    3.13    0.53 
  -9   6   1    2.20    0.40 
  -9   6   1    1.98    0.53 
  -9   6   1    2.68    0.30 
   8  -6  -1    4.19    0.56 
   8  -6  -1    4.57    0.67 
   8  -6  -1    3.57    0.33 
  -8   6   1    4.29    0.48 
  -8   6   1    4.27    0.33 
  -8   6   1    4.25    0.54 
   7  -6  -1   12.62    0.88 
   7  -6  -1   12.47    0.72 
   7  -6  -1   11.87    0.78 
   7  -6  -1   12.70    0.97 
  -7   6   1   12.65    0.72 
  -7   6   1   12.44    0.92 
  -7   6   1   11.71    0.77 
   6  -6  -1    3.38    0.26 
   6  -6  -1    2.89    0.38 
   6  -6  -1    2.90    0.41 
   6  -6  -1    2.70    0.29 
  -6   6   1    3.32    0.44 
  -6   6   1    3.06    0.25 
   5  -6  -1    7.88    0.64 
   5  -6  -1    8.50    0.59 
   5  -6  -1    7.94    0.50 
   5  -6  -1    8.15    0.50 
  -5   6   1    7.81    0.60 
  -5   6   1    7.81    0.48 
   4  -6  -1    0.70    0.16 
   4  -6  -1    0.92    0.13 
   4  -6  -1    1.02    0.23 
   4  -6  -1    0.57    0.21 
  -4   6   1    0.83    0.16 
  -4   6   1    0.73    0.18 
   3  -6  -1   19.14    1.11 
   3  -6  -1   19.57    1.11 
   3  -6  -1   19.01    1.17 
  -3   6   1   19.73    1.17 
  -3   6   1   18.99    1.07 
  -3   6   1   20.15    1.11 
   2  -6  -1   60.90    3.14 
   2  -6  -1   57.58    3.19 
   2  -6  -1   59.93    3.22 
   2  -6  -1   58.57    3.16 
  -2   6   1   58.80    3.16 
  -2   6   1   58.97    3.14 
  -2   6   1   58.00    3.22 
   1  -6  -1    5.52    0.36 
   1  -6  -1    4.99    0.40 
   1  -6  -1    5.61    0.35 
   1  -6  -1    5.40    0.40 
  -1   6   1    5.49    0.42 
  -1   6   1    5.73    0.35 
  -1   6   1    5.62    0.35 
   0  -6  -1   59.46    3.07 
   0  -6  -1   59.22    3.09 
   0  -6  -1   51.32    3.07 
   0   6   1   56.94    3.11 
   0   6   1   56.90    3.04 
   0   6   1   59.49    3.07 
  -1  -6  -1   31.68    1.68 
  -1  -6  -1   27.56    1.70 
  -1  -6  -1   32.61    1.69 
  -1  -6  -1   31.22    1.63 
   1   6   1   31.38    1.69 
   1   6   1   30.96    1.64 
   1   6   1   27.62    1.72 
   1   6   1   31.53    1.69 
  -2  -6  -1   25.55    1.36 
  -2  -6  -1   22.41    1.43 
  -2  -6  -1   24.95    1.41 
  -2  -6  -1   25.86    1.34 
   2   6   1   24.91    1.38 
   2   6   1   25.85    1.41 
   2   6   1   23.00    1.45 
   2   6   1   25.57    1.33 
  -3  -6  -1    1.28    0.24 
  -3  -6  -1    1.56    0.15 
  -3  -6  -1    1.66    0.14 
  -3  -6  -1    1.51    0.23 
   3   6   1    1.45    0.20 
   3   6   1    1.35    0.14 
   3   6   1    1.28    0.26 
   3   6   1    1.32    0.20 
  -4  -6  -1    2.89    0.23 
  -4  -6  -1    2.80    0.40 
  -4  -6  -1    3.25    0.24 
  -4  -6  -1    3.52    0.37 
   4   6   1    2.83    0.24 
   4   6   1    3.19    0.35 
   4   6   1    2.47    0.38 
   4   6   1    3.02    0.22 
  -5  -6  -1    0.66    0.13 
  -5  -6  -1    0.38    0.26 
  -5  -6  -1    0.62    0.22 
   5   6   1    0.60    0.26 
   5   6   1    0.43    0.21 
   5   6   1    0.67    0.12 
   5   6   1    0.54    0.10 
  -6  -6  -1   10.23    0.78 
  -6  -6  -1    8.44    0.82 
  -6  -6  -1    9.87    0.63 
   6   6   1   10.03    0.61 
   6   6   1    9.77    0.60 
   6   6   1   11.05    0.78 
   6   6   1    9.59    0.85 
  -7  -6  -1    0.18    0.34 
  -7  -6  -1   -0.04    0.13 
  -7  -6  -1    0.29    0.17 
  -7  -6  -1    0.49    0.36 
   7   6   1   -0.06    0.27 
   7   6   1    0.18    0.35 
   7   6   1    0.12    0.13 
   7   6   1    0.07    0.12 
  -8  -6  -1    3.25    0.33 
  -8  -6  -1    3.25    0.38 
   8   6   1    2.83    0.47 
   8   6   1    2.86    0.33 
  -9  -6  -1    1.50    0.24 
  -9  -6  -1    1.22    0.27 
   9   6   1    1.15    0.25 
   9   6   1    1.85    0.41 
 -10  -6  -1   -0.18    0.20 
 -10  -6  -1   -0.51    0.21 
  10   6   1    0.24    0.45 
 -11  -6  -1    0.48    0.25 
 -11  -6  -1    0.63    0.26 
  11   6   1    0.69    0.54 
 -12  -6  -1    1.79    0.33 
 -12  -6  -1    1.30    0.33 
  12   6   1    1.93    0.68 
  11  -7  -1    1.42    0.57 
  11  -7  -1    2.66    0.75 
  10  -7  -1    0.30    0.50 
  10  -7  -1   -1.02    0.41 
 -10   7   1   -0.04    0.22 
   9  -7  -1    1.24    0.28 
   9  -7  -1    1.30    0.40 
   9  -7  -1    1.12    0.44 
  -9   7   1    1.29    0.50 
  -9   7   1    1.14    0.21 
   8  -7  -1   10.66    0.95 
   8  -7  -1    8.98    0.63 
   8  -7  -1   11.09    0.84 
  -8   7   1   11.02    0.89 
  -8   7   1   10.44    0.64 
   7  -7  -1    7.13    0.54 
   7  -7  -1    6.90    0.63 
   7  -7  -1    7.79    0.75 
   7  -7  -1    7.34    0.48 
  -7   7   1    6.46    0.68 
  -7   7   1    7.16    0.47 
   6  -7  -1    3.09    0.28 
   6  -7  -1    2.80    0.29 
   6  -7  -1    3.00    0.45 
   6  -7  -1    2.77    0.36 
  -6   7   1    3.16    0.38 
  -6   7   1    2.40    0.25 
   5  -7  -1    2.80    0.35 
   5  -7  -1    2.96    0.27 
   5  -7  -1    3.10    0.27 
   5  -7  -1    2.67    0.43 
  -5   7   1    3.26    0.25 
  -5   7   1    3.14    0.39 
   4  -7  -1    1.86    0.23 
   4  -7  -1    1.90    0.19 
   4  -7  -1    1.93    0.24 
   4  -7  -1    1.87    0.29 
  -4   7   1    2.07    0.26 
   3  -7  -1   14.64    0.87 
   3  -7  -1   14.23    0.94 
   3  -7  -1   15.08    0.82 
   3  -7  -1   14.23    0.87 
  -3   7   1   14.52    0.86 
  -3   7   1   14.78    0.83 
  -3   7   1   15.10    0.95 
   2  -7  -1    3.95    0.36 
   2  -7  -1    3.76    0.29 
   2  -7  -1    3.90    0.34 
   2  -7  -1    4.04    0.29 
  -2   7   1    4.19    0.39 
  -2   7   1    3.97    0.29 
  -2   7   1    3.80    0.30 
   1  -7  -1    0.43    0.13 
   1  -7  -1    0.39    0.14 
   1  -7  -1    0.45    0.10 
   1  -7  -1    0.42    0.08 
  -1   7   1    0.53    0.15 
  -1   7   1    0.33    0.11 
  -1   7   1    0.47    0.11 
   0  -7  -1    0.13    0.11 
   0  -7  -1    0.20    0.11 
   0  -7  -1    0.20    0.10 
   0  -7  -1    0.10    0.05 
   0   7   1    0.12    0.11 
   0   7   1    0.01    0.08 
   0   7   1    0.11    0.12 
  -1  -7  -1   29.20    1.50 
  -1  -7  -1   25.22    1.57 
  -1  -7  -1   28.63    1.55 
  -1  -7  -1   28.57    1.56 
   1   7   1   28.06    1.57 
   1   7   1   28.41    1.50 
   1   7   1   26.84    1.59 
  -2  -7  -1    0.07    0.05 
  -2  -7  -1    0.16    0.08 
  -2  -7  -1    0.20    0.14 
   2   7   1    0.13    0.15 
   2   7   1    0.02    0.10 
   2   7   1    0.13    0.13 
   2   7   1    0.13    0.05 
  -3  -7  -1    0.13    0.20 
  -3  -7  -1    0.24    0.07 
  -3  -7  -1    0.21    0.07 
  -3  -7  -1    0.27    0.17 
   3   7   1    0.25    0.16 
   3   7   1    0.30    0.06 
   3   7   1    0.42    0.11 
   3   7   1    0.06    0.21 
  -4  -7  -1   18.72    1.06 
  -4  -7  -1   17.01    1.20 
  -4  -7  -1   19.38    1.17 
   4   7   1   17.54    1.23 
   4   7   1   19.45    1.08 
   4   7   1   20.40    1.17 
   4   7   1   19.04    1.04 
  -5  -7  -1   47.27    2.46 
  -5  -7  -1   40.04    2.59 
  -5  -7  -1   45.01    2.56 
   5   7   1   45.30    2.43 
   5   7   1   43.43    2.64 
   5   7   1   47.27    2.57 
   5   7   1   46.71    2.45 
  -6  -7  -1    1.67    0.35 
  -6  -7  -1    1.52    0.22 
  -6  -7  -1    1.34    0.41 
   6   7   1    1.66    0.32 
   6   7   1    1.51    0.19 
   6   7   1    0.94    0.36 
   6   7   1    1.37    0.18 
  -7  -7  -1    2.60    0.30 
  -7  -7  -1    2.05    0.54 
  -7  -7  -1    1.49    0.41 
   7   7   1    2.60    0.41 
   7   7   1    2.17    0.51 
   7   7   1    2.35    0.27 
   7   7   1    2.66    0.29 
  -8  -7  -1    0.39    0.17 
  -8  -7  -1    0.50    0.23 
   8   7   1    0.42    0.19 
   8   7   1    0.54    0.36 
  -9  -7  -1    0.04    0.18 
  -9  -7  -1   -0.16    0.21 
   9   7   1    0.22    0.23 
   9   7   1    0.60    0.46 
 -10  -7  -1    4.85    0.52 
 -10  -7  -1    4.55    0.50 
 -11  -7  -1   -0.07    0.26 
 -11  -7  -1    0.20    0.27 
  11   7   1    0.51    0.57 
 -12  -7  -1    0.58    0.32 
 -12  -7  -1    0.51    0.32 
  12   7   1   -0.80    0.68 
  11  -8  -1    0.69    0.59 
  11  -8  -1   -1.43    0.65 
  10  -8  -1    1.69    0.52 
  10  -8  -1    0.21    0.56 
   9  -8  -1   -0.22    0.37 
   9  -8  -1   -0.52    0.43 
  -9   8   1    0.02    0.20 
   8  -8  -1    0.99    0.34 
   8  -8  -1    1.06    0.20 
   8  -8  -1    0.74    0.41 
  -8   8   1    0.78    0.41 
  -8   8   1    1.32    0.20 
   7  -8  -1    0.07    0.34 
   7  -8  -1    0.88    0.19 
   7  -8  -1    0.71    0.29 
   7  -8  -1    0.61    0.32 
  -7   8   1    0.76    0.17 
  -7   8   1    1.14    0.35 
   6  -8  -1    0.12    0.14 
   6  -8  -1    0.10    0.22 
   6  -8  -1    0.13    0.16 
   6  -8  -1   -0.49    0.25 
  -6   8   1    0.21    0.13 
  -6   8   1   -0.30    0.31 
   5  -8  -1    5.73    0.42 
   5  -8  -1    6.69    0.61 
   5  -8  -1    6.58    0.51 
   5  -8  -1    5.76    0.44 
  -5   8   1    5.91    0.52 
  -5   8   1    5.93    0.41 
   4  -8  -1    8.09    0.52 
   4  -8  -1    8.53    0.59 
   4  -8  -1    8.38    0.69 
   4  -8  -1    8.96    0.58 
  -4   8   1    9.05    0.60 
   3  -8  -1    7.27    0.45 
   3  -8  -1    7.21    0.49 
   3  -8  -1    7.15    0.58 
   3  -8  -1    6.93    0.51 
  -3   8   1    7.62    0.50 
  -3   8   1    7.36    0.59 
   2  -8  -1    0.15    0.15 
   2  -8  -1    0.10    0.14 
   2  -8  -1    0.22    0.09 
   2  -8  -1    0.12    0.08 
  -2   8   1    0.10    0.14 
  -2   8   1    0.21    0.17 
  -2   8   1    0.12    0.12 
   1  -8  -1    2.88    0.31 
   1  -8  -1    3.06    0.23 
   1  -8  -1    3.02    0.34 
   1  -8  -1    2.92    0.25 
  -1   8   1    3.17    0.28 
  -1   8   1    3.41    0.27 
  -1   8   1    3.51    0.36 
   0  -8  -1    2.45    0.27 
   0  -8  -1    1.98    0.25 
   0  -8  -1    2.28    0.18 
   0  -8  -1    2.53    0.25 
   0   8   1    2.83    0.28 
   0   8   1    2.48    0.31 
   0   8   1    2.37    0.22 
  -1  -8  -1   11.32    0.61 
  -1  -8  -1   10.66    0.67 
  -1  -8  -1    9.85    0.70 
  -1  -8  -1   11.13    0.68 
   1   8   1    9.93    0.73 
   1   8   1   11.04    0.71 
   1   8   1   10.80    0.62 
   1   8   1   11.76    0.69 
  -2  -8  -1    2.36    0.33 
  -2  -8  -1    2.83    0.32 
  -2  -8  -1    2.44    0.18 
  -2  -8  -1    2.42    0.22 
   2   8   1    1.87    0.31 
   2   8   1    2.07    0.27 
   2   8   1    2.76    0.29 
   2   8   1    2.26    0.24 
  -3  -8  -1    1.12    0.26 
  -3  -8  -1    1.40    0.14 
  -3  -8  -1    1.21    0.16 
  -3  -8  -1    0.88    0.23 
   3   8   1    1.28    0.13 
   3   8   1    1.16    0.23 
   3   8   1    1.14    0.19 
   3   8   1    1.25    0.30 
  -4  -8  -1    1.93    0.19 
  -4  -8  -1    1.60    0.35 
  -4  -8  -1    1.59    0.17 
  -4  -8  -1    1.79    0.30 
   4   8   1    1.50    0.16 
   4   8   1    1.48    0.21 
   4   8   1    1.73    0.28 
   4   8   1    1.70    0.36 
  -5  -8  -1    1.66    0.38 
  -5  -8  -1    1.30    0.20 
  -5  -8  -1    1.70    0.33 
  -5  -8  -1    1.94    0.21 
   5   8   1    1.53    0.31 
   5   8   1    1.80    0.40 
   5   8   1    1.80    0.19 
   5   8   1    1.89    0.27 
  -6  -8  -1    5.45    0.78 
  -6  -8  -1    6.47    0.69 
  -6  -8  -1    6.89    0.49 
   6   8   1    7.53    0.67 
   6   8   1    6.90    0.45 
   6   8   1    7.53    0.81 
   6   8   1    7.27    0.51 
  -7  -8  -1    3.53    0.37 
   7   8   1    4.41    0.39 
   7   8   1    3.49    0.63 
   7   8   1    4.00    0.34 
   7   8   1    3.77    0.53 
  -8  -8  -1    0.39    0.18 
  -8  -8  -1    0.65    0.27 
   8   8   1    0.10    0.20 
   8   8   1    0.83    0.38 
  -9  -8  -1    0.04    0.18 
  -9  -8  -1   -0.15    0.25 
   9   8   1    0.42    0.87 
 -10  -8  -1    0.89    0.33 
 -10  -8  -1    1.05    0.28 
  10   8   1    0.95    0.52 
 -11  -8  -1   -0.08    0.28 
 -11  -8  -1   -0.01    0.32 
  11   8   1    0.41    0.60 
 -12  -8  -1    0.12    0.33 
 -12  -8  -1    0.71    0.34 
  12   8   1   -0.29    0.73 
  10  -9  -1    3.05    0.58 
  10  -9  -1    1.84    0.65 
   9  -9  -1    1.14    0.54 
   9  -9  -1    2.20    0.48 
   8  -9  -1    0.66    0.43 
   8  -9  -1    0.78    0.36 
   8  -9  -1    0.58    0.21 
   7  -9  -1   -0.08    0.18 
   7  -9  -1   -0.06    0.33 
   7  -9  -1   -0.10    0.27 
   6  -9  -1   10.92    0.87 
   6  -9  -1   10.10    0.76 
   6  -9  -1   10.55    0.67 
   6  -9  -1    9.42    0.67 
   5  -9  -1    3.94    0.55 
   5  -9  -1    4.07    0.44 
   5  -9  -1    4.11    0.35 
   5  -9  -1    4.74    0.40 
   4  -9  -1    0.89    0.26 
   4  -9  -1    0.82    0.14 
   4  -9  -1    0.90    0.22 
   4  -9  -1    0.88    0.18 
   3  -9  -1   14.87    0.87 
   3  -9  -1   14.58    0.84 
   3  -9  -1   14.17    0.97 
   3  -9  -1   14.36    0.91 
  -3   9   1   14.59    0.99 
   2  -9  -1    0.23    0.19 
   2  -9  -1    0.43    0.17 
   2  -9  -1    0.18    0.10 
   2  -9  -1    0.34    0.12 
  -2   9   1    0.41    0.24 
   1  -9  -1    0.20    0.19 
   1  -9  -1    0.00    0.07 
   1  -9  -1   -0.01    0.11 
   1  -9  -1    0.27    0.16 
  -1   9   1    0.02    0.15 
  -1   9   1    0.25    0.20 
  -1   9   1    0.12    0.13 
   0  -9  -1   33.87    1.77 
   0  -9  -1   34.24    1.85 
   0  -9  -1   33.96    1.82 
   0  -9  -1   29.98    1.81 
   0   9   1   32.11    1.79 
   0   9   1   32.58    1.88 
  -1  -9  -1   43.49    2.70 
  -1  -9  -1   50.20    2.69 
  -1  -9  -1   50.49    2.62 
  -1  -9  -1   50.36    2.68 
   1   9   1   52.72    2.69 
   1   9   1   49.44    2.72 
   1   9   1   46.84    2.63 
  -2  -9  -1   11.45    0.65 
  -2  -9  -1   10.46    0.79 
  -2  -9  -1   12.02    0.76 
  -2  -9  -1   11.65    0.69 
   2   9   1   10.45    0.82 
   2   9   1   11.63    0.75 
   2   9   1   11.06    0.65 
   2   9   1   11.83    0.75 
  -3  -9  -1    2.61    0.24 
  -3  -9  -1    2.32    0.39 
  -3  -9  -1    2.73    0.22 
  -3  -9  -1    2.79    0.36 
   3   9   1    2.02    0.39 
   3   9   1    3.05    0.37 
   3   9   1    2.65    0.33 
   3   9   1    2.85    0.21 
  -4  -9  -1   33.95    1.81 
  -4  -9  -1   33.88    1.81 
  -4  -9  -1   28.74    1.97 
  -4  -9  -1   33.37    1.93 
   4   9   1   32.60    1.85 
   4   9   1   36.24    1.93 
   4   9   1   31.88    2.02 
   4   9   1   32.75    1.78 
  -5  -9  -1   13.82    0.83 
  -5  -9  -1   13.96    1.00 
  -5  -9  -1   12.94    1.07 
   5   9   1   14.54    1.12 
   5   9   1   13.76    0.80 
   5   9   1   14.64    0.99 
   5   9   1   14.75    0.88 
  -6  -9  -1    5.17    0.80 
  -6  -9  -1    4.86    0.39 
  -6  -9  -1    4.51    0.64 
   6   9   1    5.44    0.64 
   6   9   1    4.53    0.36 
   6   9   1    5.06    0.77 
   6   9   1    5.12    0.46 
  -7  -9  -1   27.43    1.59 
   7   9   1   29.54    1.77 
   7   9   1   27.29    1.90 
   7   9   1   26.32    1.54 
   7   9   1   28.12    1.60 
   8   9   1    5.69    0.55 
   8   9   1    7.66    0.83 
  -9  -9  -1    4.68    0.49 
  -9  -9  -1    4.89    0.58 
   9   9   1    4.52    0.65 
 -10  -9  -1    2.45    0.43 
 -10  -9  -1    3.81    0.45 
  10   9   1    3.21    0.64 
 -11  -9  -1    2.17    0.41 
 -11  -9  -1    1.93    0.38 
  11   9   1    2.49    0.68 
 -12  -9  -1   -0.24    0.35 
 -12  -9  -1    0.10    0.37 
  12   9   1    0.50    0.76 
  10 -10  -1    1.83    0.62 
  10 -10  -1    2.11    0.69 
   9 -10  -1    0.41    0.54 
   9 -10  -1   -0.68    0.44 
   8 -10  -1    1.00    0.39 
   8 -10  -1    0.08    0.47 
   7 -10  -1    1.35    0.36 
   7 -10  -1    1.09    0.46 
   7 -10  -1    1.45    0.28 
   6 -10  -1    5.12    0.52 
   6 -10  -1    5.09    0.47 
   6 -10  -1    5.79    0.56 
   6 -10  -1    5.14    0.73 
   5 -10  -1    0.27    0.20 
   5 -10  -1   -0.08    0.20 
   5 -10  -1   -0.07    0.15 
   5 -10  -1    0.10    0.24 
   4 -10  -1    0.08    0.13 
   4 -10  -1    0.14    0.25 
   4 -10  -1    0.38    0.16 
   4 -10  -1    0.03    0.21 
   3 -10  -1    4.92    0.36 
   3 -10  -1    4.87    0.38 
   3 -10  -1    4.65    0.47 
   3 -10  -1    4.89    0.50 
  -3  10   1    4.72    0.58 
   2 -10  -1    2.64    0.38 
   2 -10  -1    2.85    0.27 
   2 -10  -1    3.00    0.26 
   2 -10  -1    3.15    0.42 
  -2  10   1    2.77    0.41 
   1 -10  -1    4.42    0.46 
   1 -10  -1    3.83    0.33 
   1 -10  -1    3.82    0.28 
   1 -10  -1    3.49    0.40 
  -1  10   1    4.55    0.50 
  -1  10   1    3.86    0.34 
  -1  10   1    4.15    0.44 
   0 -10  -1    7.13    0.50 
   0 -10  -1    6.71    0.60 
   0 -10  -1    7.05    0.54 
   0 -10  -1    6.39    0.50 
   0 -10  -1    7.34    0.43 
   0  10   1    6.93    0.47 
   0  10   1    6.41    0.60 
   0  10   1    7.62    0.51 
  -1 -10  -1   33.10    1.81 
  -1 -10  -1   28.95    1.82 
  -1 -10  -1   32.89    1.73 
  -1 -10  -1   33.09    1.80 
   1  10   1   34.53    1.81 
   1  10   1   29.14    1.79 
   1  10   1   32.21    1.86 
  -2 -10  -1   -0.32    0.20 
  -2 -10  -1    0.06    0.07 
  -2 -10  -1   -0.13    0.10 
  -2 -10  -1    0.22    0.23 
   2  10   1   -0.12    0.19 
   2  10   1   -0.37    0.18 
   2  10   1    0.42    0.25 
   2  10   1    0.21    0.11 
  -3 -10  -1    2.94    0.45 
  -3 -10  -1    3.34    0.26 
  -3 -10  -1    3.08    0.39 
  -3 -10  -1    3.36    0.29 
   3  10   1    3.27    0.25 
   3  10   1    3.57    0.41 
   3  10   1    2.95    0.43 
   3  10   1    2.87    0.47 
  -4 -10  -1    2.56    0.25 
  -4 -10  -1    2.30    0.26 
  -4 -10  -1    2.96    0.43 
  -4 -10  -1    2.24    0.45 
   4  10   1    2.93    0.23 
   4  10   1    3.45    0.45 
   4  10   1    2.60    0.38 
   4  10   1    2.65    0.49 
  -5 -10  -1   14.98    0.85 
  -5 -10  -1   13.16    1.12 
  -5 -10  -1   14.68    1.06 
   5  10   1   14.21    0.91 
   5  10   1   13.42    0.81 
   5  10   1   14.10    1.17 
   5  10   1   14.17    1.01 
  -6 -10  -1    1.09    0.19 
  -6 -10  -1    1.32    0.59 
  -6 -10  -1    1.36    0.22 
   6  10   1    1.17    0.38 
   6  10   1    1.37    0.28 
   6  10   1    1.74    0.52 
   6  10   1    1.01    0.17 
  -7 -10  -1   19.24    1.16 
   7  10   1   19.06    1.20 
   7  10   1   19.27    1.37 
  -8 -10  -1    2.44    0.32 
   8  10   1    2.36    0.50 
  -9 -10  -1    5.29    0.53 
  -9 -10  -1    4.75    0.61 
   9  10   1    5.53    0.76 
 -10 -10  -1    6.13    0.78 
 -10 -10  -1    8.75    0.70 
  10  10   1    7.78    0.91 
 -11 -10  -1    3.06    0.50 
 -11 -10  -1    2.02    0.38 
  11  10   1    2.74    0.73 
   9 -11  -1    0.13    0.57 
   9 -11  -1    2.26    0.54 
   8 -11  -1   -0.92    0.44 
   8 -11  -1    0.76    0.40 
   7 -11  -1   -0.19    0.40 
   7 -11  -1    0.63    0.30 
   7 -11  -1    0.82    0.33 
   6 -11  -1   -0.46    0.24 
   6 -11  -1    0.58    0.35 
   6 -11  -1   -0.22    0.22 
   5 -11  -1    0.36    0.19 
   5 -11  -1    0.27    0.26 
   5 -11  -1    0.63    0.22 
   4 -11  -1    1.96    0.33 
   4 -11  -1    2.16    0.29 
   4 -11  -1    1.74    0.35 
   4 -11  -1    1.61    0.22 
   3 -11  -1    0.94    0.29 
   3 -11  -1    0.50    0.14 
   3 -11  -1    0.50    0.15 
   3 -11  -1    0.11    0.24 
   2 -11  -1    1.97    0.27 
   2 -11  -1    2.00    0.23 
   2 -11  -1    2.73    0.41 
   2 -11  -1    2.22    0.38 
  -2  11   1    1.76    0.38 
   1 -11  -1    0.59    0.21 
   1 -11  -1    0.63    0.11 
   1 -11  -1    0.71    0.17 
   1 -11  -1    1.06    0.33 
  -1  11   1    0.56    0.29 
   0 -11  -1    3.77    0.39 
   0 -11  -1    3.88    0.28 
   0 -11  -1    3.48    0.39 
   0 -11  -1    4.10    0.52 
   0 -11  -1    4.19    0.40 
   0  11   1    3.79    0.52 
   0  11   1    4.23    0.41 
   0  11   1    3.70    0.35 
  -1 -11  -1    0.59    0.18 
  -1 -11  -1    0.57    0.25 
  -1 -11  -1    0.69    0.22 
  -1 -11  -1    0.57    0.10 
   1  11   1    0.56    0.27 
   1  11   1    0.53    0.17 
   1  11   1    0.56    0.22 
  -2 -11  -1    6.03    0.62 
  -2 -11  -1    7.31    0.50 
  -2 -11  -1    7.27    0.58 
  -2 -11  -1    6.91    0.44 
   2  11   1    6.00    0.63 
   2  11   1    7.47    0.60 
   2  11   1    7.62    0.47 
  -3 -11  -1    6.78    0.45 
  -3 -11  -1    6.19    0.63 
  -3 -11  -1    7.66    0.48 
  -3 -11  -1    6.47    0.70 
   3  11   1    6.89    0.61 
   3  11   1    7.10    0.62 
   3  11   1    6.32    0.44 
  -4 -11  -1    2.86    0.27 
  -4 -11  -1    1.87    0.39 
  -4 -11  -1    2.77    0.48 
  -4 -11  -1    2.53    0.29 
   4  11   1    2.93    0.25 
   4  11   1    2.51    0.38 
   4  11   1    2.86    0.54 
   4  11   1    1.98    0.35 
  -5 -11  -1    1.07    0.43 
  -5 -11  -1    1.27    0.49 
  -5 -11  -1    1.11    0.20 
  -5 -11  -1    1.08    0.19 
   5  11   1    0.89    0.29 
   5  11   1    0.93    0.34 
   5  11   1    0.97    0.46 
   5  11   1    1.57    0.21 
  -6 -11  -1   13.73    0.87 
  -6 -11  -1   14.36    0.87 
   6  11   1   14.52    1.10 
   6  11   1   13.89    0.96 
   6  11   1   13.70    0.82 
  -7 -11  -1    2.94    0.40 
   7  11   1    4.55    0.60 
   7  11   1    3.60    0.51 
  -8 -11  -1    0.34    0.23 
   8  11   1    0.36    0.49 
  -9 -11  -1    1.62    0.41 
  -9 -11  -1    1.94    0.34 
   9  11   1    2.66    0.64 
 -10 -11  -1    0.92    0.43 
 -10 -11  -1    0.62    0.31 
  10  11   1    0.78    0.67 
 -11 -11  -1    2.41    0.42 
  11  11   1    2.18    0.79 
   9 -12  -1   -0.41    0.48 
   9 -12  -1    0.80    0.65 
   8 -12  -1    1.01    0.55 
   8 -12  -1    0.03    0.39 
   7 -12  -1   -0.45    0.43 
   7 -12  -1    0.19    0.33 
   6 -12  -1    0.63    0.43 
   6 -12  -1    0.30    0.38 
   6 -12  -1   -0.49    0.30 
   5 -12  -1    1.62    0.40 
   5 -12  -1    2.60    0.37 
   5 -12  -1    1.89    0.37 
   4 -12  -1    3.06    0.35 
   4 -12  -1    3.01    0.34 
   4 -12  -1    3.85    0.47 
   4 -12  -1    3.28    0.83 
   3 -12  -1   16.39    1.12 
   3 -12  -1   16.05    0.96 
   3 -12  -1   15.07    1.09 
   3 -12  -1   16.93    0.97 
   2 -12  -1    2.35    0.39 
   2 -12  -1    2.29    0.31 
   2 -12  -1    2.74    0.27 
   2 -12  -1    3.72    0.48 
   1 -12  -1    3.87    0.53 
   1 -12  -1    3.42    0.29 
   1 -12  -1    4.05    0.39 
   1 -12  -1    3.68    0.47 
  -1  12   1    3.25    0.51 
   0 -12  -1    9.78    0.69 
   0 -12  -1    8.97    0.67 
   0 -12  -1   10.05    0.60 
   0 -12  -1   10.07    0.85 
   0 -12  -1   10.27    0.72 
   0  12   1    9.98    0.85 
   0  12   1    9.95    0.66 
   0  12   1   11.56    0.71 
  -1 -12  -1    0.00    0.33 
  -1 -12  -1    0.20    0.26 
  -1 -12  -1    0.08    0.17 
  -1 -12  -1    0.05    0.22 
  -1 -12  -1    0.32    0.11 
   1  12   1    0.20    0.17 
   1  12   1    0.63    0.32 
   1  12   1    0.13    0.24 
  -2 -12  -1    0.45    0.16 
  -2 -12  -1    0.27    0.33 
  -2 -12  -1    0.84    0.30 
  -2 -12  -1    0.56    0.11 
   2  12   1    0.26    0.26 
   2  12   1    0.54    0.34 
   2  12   1    0.08    0.16 
  -3 -12  -1    0.32    0.13 
  -3 -12  -1    0.20    0.30 
  -3 -12  -1    0.46    0.16 
  -3 -12  -1    0.37    0.38 
   3  12   1    0.73    0.32 
   3  12   1    0.45    0.16 
   3  12   1   -0.09    0.31 
  -4 -12  -1    0.92    0.19 
  -4 -12  -1    0.92    0.16 
  -4 -12  -1    1.05    0.47 
  -4 -12  -1    0.22    0.37 
   4  12   1    0.64    0.32 
   4  12   1    0.73    0.15 
   4  12   1    1.11    0.35 
  -5 -12  -1    2.68    0.70 
  -5 -12  -1    3.75    0.36 
  -5 -12  -1    3.22    0.33 
   5  12   1    3.90    0.32 
   5  12   1    3.29    0.45 
   5  12   1    3.56    0.51 
  -6 -12  -1    0.75    0.22 
  -6 -12  -1    0.95    0.21 
   6  12   1    0.69    0.44 
   6  12   1    0.98    0.18 
  -7 -12  -1    1.69    0.26 
   7  12   1    1.70    0.55 
  -8 -12  -1   -0.05    0.23 
  -9 -12  -1    9.02    0.75 
   9  12   1    9.70    1.28 
 -10 -12  -1    1.00    0.46 
 -10 -12  -1    1.15    0.37 
  10  12   1    2.35    0.73 
 -11 -12  -1    7.10    0.76 
  11  12   1    5.09    0.97 
   8 -13  -1    2.06    0.46 
   8 -13  -1    1.18    0.58 
   7 -13  -1    2.49    0.41 
   7 -13  -1    1.96    0.57 
   6 -13  -1    0.79    0.45 
   6 -13  -1    0.38    0.28 
   5 -13  -1   -0.46    0.20 
   5 -13  -1    0.13    0.37 
   4 -13  -1    0.84    0.38 
   4 -13  -1    0.51    0.21 
   3 -13  -1    0.61    0.18 
   3 -13  -1    0.85    0.32 
   3 -13  -1    0.55    0.21 
   2 -13  -1    0.85    0.17 
   2 -13  -1    0.78    0.22 
   2 -13  -1    0.89    0.31 
   1 -13  -1    2.02    0.23 
   1 -13  -1    2.14    0.37 
   1 -13  -1    2.06    0.30 
   0 -13  -1    0.69    0.25 
   0 -13  -1    0.82    0.14 
   0 -13  -1    0.48    0.24 
  -1 -13  -1    3.89    0.48 
  -1 -13  -1    4.20    0.51 
  -1 -13  -1    3.56    0.43 
  -1 -13  -1    4.53    0.33 
   1  13   1    4.36    0.51 
   1  13   1    3.97    0.43 
  -2 -13  -1    1.50    0.25 
  -2 -13  -1    1.85    0.41 
  -2 -13  -1    1.25    0.35 
  -2 -13  -1    1.69    0.21 
   2  13   1    1.83    0.35 
   2  13   1    1.39    0.24 
   2  13   1    1.40    0.52 
  -3 -13  -1    3.23    0.32 
  -3 -13  -1    3.63    0.37 
  -3 -13  -1    2.87    0.56 
   3  13   1    3.78    0.39 
   3  13   1    5.03    0.59 
   3  13   1    4.06    0.86 
  -4 -13  -1    2.36    0.60 
  -4 -13  -1    2.15    0.29 
  -4 -13  -1    2.45    0.33 
   4  13   1    2.78    0.32 
   4  13   1    2.46    0.44 
  -5 -13  -1    5.84    0.46 
  -5 -13  -1    5.89    0.47 
   5  13   1    5.38    0.79 
   5  13   1    5.55    0.44 
  -6 -13  -1    0.74    0.21 
   6  13   1    0.01    0.48 
   6  13   1    0.61    0.23 
  -7 -13  -1    0.57    0.24 
   7  13   1    1.43    0.56 
  -8 -13  -1    2.62    0.38 
   8  13   1    3.96    0.70 
  -9 -13  -1    0.97    0.33 
   9  13   1    1.31    0.73 
 -10 -13  -1    1.39    0.38 
 -10 -13  -1    0.80    0.44 
  10  13   1    0.89    0.80 
   7 -14  -1    0.16    0.35 
   7 -14  -1    0.95    0.56 
   6 -14  -1    1.27    0.34 
   6 -14  -1    2.17    0.58 
   5 -14  -1    1.26    0.29 
   5 -14  -1    1.95    0.49 
   4 -14  -1    0.03    0.22 
   4 -14  -1    0.71    0.37 
   3 -14  -1    6.52    0.49 
   3 -14  -1    6.88    0.74 
   2 -14  -1    0.17    0.30 
   2 -14  -1   -0.02    0.14 
   1 -14  -1    2.56    0.27 
   0 -14  -1    4.18    0.34 
   0 -14  -1    3.24    0.49 
   0 -14  -1    3.87    0.49 
  -1 -14  -1    0.86    0.35 
  -1 -14  -1    0.35    0.21 
  -1 -14  -1    0.68    0.15 
   1  14   1    1.16    0.32 
  -2 -14  -1    0.62    0.15 
  -2 -14  -1    0.70    0.22 
  -2 -14  -1    0.23    0.39 
   2  14   1    0.87    0.35 
   2  14   1    0.50    0.25 
  -3 -14  -1    1.78    0.26 
  -3 -14  -1    1.85    0.52 
  -3 -14  -1    1.96    0.25 
   3  14   1    1.68    0.42 
   3  14   1    1.48    0.29 
  -4 -14  -1    2.04    0.29 
  -4 -14  -1    1.60    0.66 
  -4 -14  -1    1.73    0.37 
   4  14   1    2.26    0.48 
   4  14   1    2.04    0.30 
  -5 -14  -1    1.52    0.26 
  -5 -14  -1    1.48    0.23 
   5  14   1    0.86    0.25 
   5  14   1    2.06    0.52 
   6  14   1   -0.04    0.52 
  -7 -14  -1    9.91    0.74 
   7  14   1    9.77    1.22 
  -8 -14  -1    6.15    0.66 
   8  14   1    9.48    1.26 
  -9 -14  -1    0.31    0.35 
   9  14   1    0.28    0.76 
   6 -15  -1    0.28    0.32 
   6 -15  -1    0.25    0.53 
   5 -15  -1    0.07    0.27 
   5 -15  -1    0.68    0.46 
   4 -15  -1    0.83    0.48 
   4 -15  -1    1.44    0.25 
   3 -15  -1    1.58    0.42 
   3 -15  -1    1.60    0.24 
   2 -15  -1    0.31    0.18 
   2 -15  -1    0.65    0.35 
   1 -15  -1    0.60    0.31 
   1 -15  -1    0.42    0.17 
   0 -15  -1    3.48    0.53 
   0 -15  -1    5.45    0.48 
   0 -15  -1    4.16    0.37 
  -1 -15  -1    0.38    0.26 
  -1 -15  -1    0.44    0.17 
  -1 -15  -1    0.08    0.39 
  -2 -15  -1    2.06    0.28 
  -2 -15  -1    2.41    0.35 
  -2 -15  -1    1.45    0.53 
   2  15   1    1.67    0.33 
   2  15   1    1.95    0.43 
  -3 -15  -1    4.09    0.67 
  -3 -15  -1    3.90    0.43 
  -3 -15  -1    3.76    0.38 
   3  15   1    3.78    0.55 
   3  15   1    3.03    0.40 
  -4 -15  -1    0.23    0.21 
  -4 -15  -1    0.13    0.18 
   4  15   1    0.47    0.29 
   4  15   1    0.12    0.48 
  -5 -15  -1    0.64    0.24 
  -5 -15  -1    0.44    0.21 
   5  15   1    0.29    0.28 
   5  15   1    0.08    0.52 
  -6 -15  -1    2.52    0.35 
   6  15   1    3.36    0.67 
  -7 -15  -1    1.61    0.32 
  -7 -15  -1    1.13    0.31 
   7  15   1    2.26    0.74 
   8  15   1    1.92    0.78 
  -9 -15  -1    2.04    0.45 
   9  15   1    1.13    0.85 
   5 -16  -1   -0.18    0.53 
   5 -16  -1    0.43    0.28 
   4 -16  -1    2.80    0.57 
   4 -16  -1    2.31    0.31 
   3 -16  -1    0.66    0.43 
   3 -16  -1   -0.24    0.21 
   2 -16  -1    1.15    0.22 
   2 -16  -1    1.41    0.42 
   1 -16  -1   -0.06    0.33 
   1 -16  -1    0.33    0.18 
   0 -16  -1    2.05    0.40 
   0 -16  -1    3.21    0.33 
  -1 -16  -1    1.80    0.36 
  -1 -16  -1    1.60    0.24 
  -2 -16  -1    1.17    0.23 
  -2 -16  -1    1.95    0.33 
  -2 -16  -1    1.64    0.59 
  -3 -16  -1    0.30    0.20 
  -3 -16  -1    0.57    0.25 
  -3 -16  -1    0.18    0.67 
   3  16   1    0.31    0.48 
  -4 -16  -1    1.15    0.29 
  -4 -16  -1    0.36    0.23 
   4  16   1    1.37    0.57 
  -5 -16  -1    1.16    0.29 
  -5 -16  -1    1.13    0.26 
   5  16   1    1.45    0.64 
  -6 -16  -1    2.66    0.40 
   6  16   1    3.55    0.74 
  -7 -16  -1    1.35    0.33 
  -7 -16  -1    1.62    0.35 
   7  16   1    1.43    1.50 
  -8 -16  -1   -0.91    0.34 
   8  16   1    0.04    0.83 
   4 -17  -1    2.63    0.66 
   4 -17  -1    1.78    0.32 
   3 -17  -1    3.82    0.64 
   3 -17  -1    2.85    0.35 
   2 -17  -1    0.17    0.23 
   2 -17  -1   -0.45    0.42 
   1 -17  -1   16.80    1.73 
   1 -17  -1   18.49    1.09 
   0 -17  -1    2.16    0.44 
   0 -17  -1    2.89    0.39 
  -1 -17  -1    0.79    0.34 
  -1 -17  -1    0.44    0.20 
  -2 -17  -1    0.98    0.31 
  -2 -17  -1    1.08    0.25 
  -3 -17  -1    1.93    0.30 
  -3 -17  -1    1.70    0.33 
  -4 -17  -1    0.00    0.24 
  -4 -17  -1   -0.05    0.29 
  -5 -17  -1    0.39    0.30 
  -5 -17  -1    0.57    0.27 
   5  17   1    0.75    0.82 
   6  17   1    1.56    0.95 
  -7 -17  -1    1.33    0.38 
  -7 -17  -1    1.87    0.40 
   2 -18  -1    0.31    0.46 
   2 -18  -1    1.64    0.29 
   1 -18  -1    1.37    0.27 
   1 -18  -1    0.68    0.43 
   0 -18  -1    0.28    0.25 
   0 -18  -1   -0.08    0.37 
  -1 -18  -1    0.40    0.24 
  -1 -18  -1    0.15    0.35 
  -2 -18  -1    3.43    0.46 
  -2 -18  -1    2.76    0.44 
  -3 -18  -1    0.26    0.32 
  -3 -18  -1   -0.01    0.26 
  -4 -18  -1    5.02    0.66 
  -4 -18  -1    4.15    0.56 
  -5 -18  -1    0.33    0.32 
  -5 -18  -1    0.54    0.34 
  -4 -18   2    1.41    0.37 
  -4 -18   2    1.83    0.41 
  -3 -18   2    0.24    0.31 
  -3 -18   2    0.73    0.35 
  -2 -18   2    0.38    0.29 
  -2 -18   2   -0.29    0.34 
  -1 -18   2   -0.04    0.37 
  -1 -18   2   -0.12    0.25 
   0 -18   2    0.32    0.41 
   0 -18   2    0.90    0.29 
   1 -18   2    0.15    0.27 
   1 -18   2    0.19    0.46 
   2 -18   2    0.40    0.53 
   2 -18   2    1.05    0.32 
   6  17  -2    4.58    0.96 
  -6 -17   2    3.73    0.51 
   5  17  -2    0.95    0.74 
  -5 -17   2    0.15    0.33 
  -5 -17   2    0.57    0.31 
   4  17  -2   -0.08    0.67 
  -4 -17   2    0.40    0.31 
  -4 -17   2    0.39    0.28 
   3  17  -2    0.26    0.63 
  -3 -17   2    0.23    0.31 
  -3 -17   2    0.55    0.28 
   2  17  -2    1.35    0.61 
  -2 -17   2    1.13    0.27 
  -2 -17   2    0.89    0.34 
   1  17  -2    0.06    0.59 
  -1 -17   2    0.19    0.24 
  -1 -17   2    0.43    0.34 
   0  17  -2   -0.34    0.59 
   0 -17   2    0.00    0.34 
   0 -17   2    0.10    0.23 
   1 -17   2    0.35    0.23 
   1 -17   2    0.43    0.39 
   2 -17   2   -0.56    0.39 
   2 -17   2    0.37    0.24 
   3 -17   2    1.01    0.27 
   3 -17   2    0.82    0.51 
   4 -17   2    2.12    0.60 
   7  16  -2    1.69    1.06 
   7  16  -2    0.53    0.83 
  -7 -16   2    2.03    0.39 
  -7 -16   2    2.46    0.42 
   6  16  -2    0.02    0.69 
   6  16  -2   -0.03    0.92 
  -6 -16   2    0.22    0.31 
   5  16  -2   -0.16    0.64 
   5  16  -2   -0.10    0.81 
  -5 -16   2    0.13    0.25 
  -5 -16   2    0.33    0.30 
   4  16  -2    0.52    0.60 
  -4 -16   2    0.16    0.28 
  -4 -16   2   -0.11    0.23 
   3  16  -2    3.17    0.80 
   3  16  -2    3.76    0.64 
  -3 -16   2    3.46    0.45 
  -3 -16   2    3.88    0.52 
   2  16  -2    3.08    0.60 
   2  16  -2    2.74    0.71 
   2  16  -2    2.29    0.53 
  -2 -16   2    2.53    0.37 
  -2 -16   2    2.69    0.40 
   1  16  -2    0.06    0.50 
  -1 -16   2    0.19    0.20 
  -1 -16   2    0.28    0.27 
   0  16  -2   -0.22    0.47 
   0 -16   2   -0.25    0.29 
   0 -16   2   -0.02    0.20 
  -1  16  -2    0.46    0.47 
   1 -16   2    0.01    0.21 
   1 -16   2   -0.37    0.31 
  -2  16  -2    1.08    0.50 
   2 -16   2   -0.15    0.34 
   2 -16   2   -0.41    0.20 
   3 -16   2    2.09    0.52 
   3 -16   2    2.29    0.31 
   4 -16   2    0.94    0.53 
   4 -16   2   -0.48    0.25 
   5 -16   2    1.83    0.33 
   5 -16   2    2.05    0.60 
   8  15  -2    0.00    0.83 
   8  15  -2    0.25    1.05 
  -8 -15   2    1.28    0.36 
   7  15  -2    6.97    0.94 
   7  15  -2    5.98    1.13 
  -7 -15   2    6.95    0.66 
  -7 -15   2    7.51    0.71 
   6  15  -2    0.97    0.61 
   6  15  -2    0.08    0.77 
  -6 -15   2    0.43    0.28 
   5  15  -2    0.63    0.56 
   5  15  -2    0.81    0.74 
  -5 -15   2    0.56    0.24 
  -5 -15   2    0.77    0.27 
   4  15  -2    8.01    1.00 
   4  15  -2    6.77    0.95 
  -4 -15   2    6.74    0.59 
  -4 -15   2    5.75    0.53 
   3  15  -2    0.44    0.50 
   3  15  -2    0.61    0.63 
  -3 -15   2    1.22    0.74 
  -3 -15   2    0.10    0.19 
  -3 -15   2    0.54    0.24 
   2  15  -2    6.55    0.75 
   2  15  -2    9.11    0.91 
   2  15  -2    7.84    1.07 
  -2 -15   2    8.60    0.59 
  -2 -15   2    8.72    0.67 
  -2 -15   2    8.10    0.91 
   1  15  -2    0.60    0.44 
   1  15  -2    0.77    0.50 
   1  15  -2    0.37    0.38 
  -1 -15   2    1.14    0.22 
  -1 -15   2    0.39    0.25 
  -1 -15   2    1.10    0.36 
   0  15  -2    6.74    0.79 
   0  15  -2    8.06    0.83 
   0 -15   2    7.42    0.56 
   0 -15   2    7.57    0.53 
   0 -15   2    6.57    0.66 
  -1  15  -2    0.07    0.46 
  -1  15  -2   -0.10    0.41 
   1 -15   2   -0.05    0.28 
   1 -15   2    0.15    0.17 
  -2  15  -2    2.40    0.46 
   2 -15   2    1.47    0.40 
   2 -15   2    1.51    0.23 
  -3  15  -2    3.17    0.49 
   3 -15   2    2.48    0.37 
   3 -15   2    3.02    0.51 
   4 -15   2    0.87    0.45 
   5 -15   2    1.12    0.28 
   5 -15   2    1.41    0.52 
   6 -15   2    2.39    0.64 
   6 -15   2    2.73    0.40 
   9  14  -2    1.09    1.09 
   9  14  -2    1.65    0.85 
  -9 -14   2    0.57    0.37 
   8  14  -2    1.58    0.93 
   8  14  -2   -0.15    0.71 
  -8 -14   2    0.98    0.34 
   7  14  -2    4.78    0.75 
   7  14  -2    3.70    0.96 
  -7 -14   2    5.04    0.55 
   6  14  -2    2.05    0.76 
   6  14  -2    1.13    0.60 
  -6 -14   2    2.03    0.33 
   5  14  -2    1.96    0.76 
   5  14  -2    1.21    0.50 
  -5 -14   2    0.88    0.26 
  -5 -14   2    0.72    0.22 
   4  14  -2   12.60    1.05 
   4  14  -2   12.06    1.23 
  -4 -14   2   10.43    0.74 
  -4 -14   2   11.11    0.78 
   3  14  -2    2.84    0.38 
   3  14  -2    3.05    0.64 
   3  14  -2    3.55    0.53 
  -3 -14   2    2.13    0.29 
  -3 -14   2    1.81    0.58 
  -3 -14   2    3.28    0.39 
   2  14  -2    4.55    0.49 
   2  14  -2    6.73    0.74 
   2  14  -2    6.57    0.89 
  -2 -14   2    4.85    0.60 
  -2 -14   2    5.62    0.59 
  -2 -14   2    5.38    0.53 
   1  14  -2   11.71    0.92 
   1  14  -2   10.63    1.00 
   1  14  -2    9.32    0.79 
  -1 -14   2   10.44    0.70 
  -1 -14   2   10.29    0.77 
  -1 -14   2   11.33    0.83 
   0  14  -2    3.91    0.48 
   0  14  -2    4.28    0.54 
   0  14  -2    3.61    0.49 
   0 -14   2    3.49    0.48 
   0 -14   2    4.40    0.42 
   0 -14   2    4.09    0.35 
  -1  14  -2    1.92    0.39 
  -1  14  -2    1.38    0.41 
   1 -14   2    1.83    0.34 
   1 -14   2    1.55    0.24 
   1 -14   2    1.33    0.25 
  -2  14  -2    7.43    0.81 
  -2  14  -2    8.04    0.75 
   2 -14   2    6.84    0.53 
   2 -14   2    7.26    0.71 
  -3  14  -2    6.74    0.82 
  -3  14  -2    6.66    0.71 
   3 -14   2    5.95    0.47 
   3 -14   2    5.74    0.75 
  -4  14  -2   -0.41    0.35 
   4 -14   2   -0.13    0.37 
   4 -14   2    0.01    0.20 
  -5  14  -2   -0.65    0.39 
   5 -14   2    0.14    0.24 
   5 -14   2   -0.11    0.44 
   6 -14   2    3.61    0.53 
   6 -14   2    4.13    0.68 
   7 -14   2    0.55    0.57 
   7 -14   2   -0.47    0.34 
  10  13  -2   -0.11    0.83 
 -10 -13   2    1.56    0.47 
   9  13  -2   -0.16    0.74 
   9  13  -2    1.69    1.00 
  -9 -13   2    1.41    0.36 
   8  13  -2    0.72    0.82 
   8  13  -2   -0.85    0.60 
  -8 -13   2   -0.11    0.27 
   7  13  -2    1.93    0.79 
   7  13  -2    1.80    0.57 
  -7 -13   2    1.75    0.30 
   6  13  -2    0.67    0.48 
   6  13  -2    1.22    0.64 
  -6 -13   2    0.56    0.24 
   5  13  -2    1.39    0.45 
   5  13  -2    1.26    0.59 
  -5 -13   2    1.38    0.24 
   4  13  -2    3.19    0.51 
   4  13  -2    2.66    0.62 
   4  13  -2    2.01    0.33 
  -4 -13   2    2.54    0.36 
  -4 -13   2    2.18    0.66 
   3  13  -2    0.70    0.38 
   3  13  -2   -0.27    0.43 
   3  13  -2    0.44    0.22 
  -3 -13   2    0.43    0.19 
  -3 -13   2    0.26    0.42 
  -3 -13   2   -0.07    0.14 
   2  13  -2    0.91    0.44 
   2  13  -2    1.35    0.38 
   2  13  -2    1.66    0.28 
  -2 -13   2    2.05    0.41 
  -2 -13   2    1.27    0.18 
  -2 -13   2    1.00    0.24 
   1  13  -2    0.58    0.33 
   1  13  -2    0.91    0.27 
   1  13  -2    1.05    0.40 
  -1 -13   2    1.09    0.33 
  -1 -13   2    1.10    0.23 
   0  13  -2    1.16    0.37 
   0  13  -2    0.47    0.29 
   0  13  -2    1.06    0.33 
   0 -13   2    1.22    0.23 
   0 -13   2    0.91    0.17 
   0 -13   2    0.75    0.26 
  -1  13  -2    6.19    0.65 
  -1  13  -2    7.28    0.67 
  -1  13  -2    6.51    0.66 
   1 -13   2    7.52    0.45 
   1 -13   2    6.23    0.61 
   1 -13   2    6.65    0.47 
  -2  13  -2    2.35    0.43 
  -2  13  -2    2.36    0.36 
   2 -13   2    1.88    0.51 
   2 -13   2    1.72    0.23 
  -3  13  -2    0.34    0.31 
  -3  13  -2    1.13    0.42 
   3 -13   2    0.89    0.34 
   3 -13   2    1.13    0.19 
  -4  13  -2    0.11    0.31 
  -4  13  -2    0.00    0.45 
   4 -13   2    0.01    0.18 
   4 -13   2    0.22    0.33 
  -5  13  -2    0.40    0.32 
   5 -13   2   -0.06    0.23 
   5 -13   2    0.45    0.41 
  -6  13  -2    1.42    0.38 
   6 -13   2    0.47    0.28 
   6 -13   2    1.06    0.50 
   7 -13   2    0.96    0.35 
   7 -13   2    0.88    0.55 
   8 -13   2    1.73    0.67 
   8 -13   2    0.03    0.38 
  10  12  -2    0.69    0.80 
  10  12  -2    2.45    1.07 
 -10 -12   2    2.07    0.40 
   9  12  -2    0.28    0.83 
   9  12  -2    1.26    0.69 
  -9 -12   2    1.06    0.33 
   8  12  -2    1.57    0.61 
   8  12  -2    1.25    0.77 
  -8 -12   2    1.68    0.32 
   7  12  -2    3.59    0.61 
   7  12  -2    3.47    0.75 
  -7 -12   2    2.84    0.40 
   6  12  -2   -0.40    0.51 
   6  12  -2   -0.06    0.43 
  -6 -12   2    0.13    0.19 
   5  12  -2    1.11    0.41 
   5  12  -2    1.09    0.50 
  -5 -12   2    0.79    0.19 
  -5 -12   2    0.56    0.20 
   4  12  -2    2.41    0.55 
   4  12  -2    2.90    0.47 
   4  12  -2    2.95    0.31 
  -4 -12   2    2.50    0.30 
  -4 -12   2    2.91    0.55 
  -4 -12   2    2.57    0.33 
   3  12  -2    0.30    0.42 
   3  12  -2    0.38    0.17 
   3  12  -2    0.71    0.33 
  -3 -12   2    0.40    0.38 
  -3 -12   2    0.23    0.14 
  -3 -12   2    0.37    0.17 
   2  12  -2   17.91    1.34 
   2  12  -2   18.95    1.14 
   2  12  -2   21.17    1.27 
  -2 -12   2   19.21    1.11 
  -2 -12   2   19.44    1.23 
  -2 -12   2   18.72    1.25 
  -2 -12   2   20.24    1.17 
   1  12  -2    5.88    0.54 
   1  12  -2    8.60    0.68 
   1  12  -2    6.64    0.73 
  -1 -12   2    7.62    0.56 
  -1 -12   2    6.82    0.59 
  -1 -12   2    6.45    0.59 
  -1 -12   2    7.60    0.48 
   0  12  -2    0.12    0.30 
   0  12  -2   -0.02    0.23 
   0  12  -2    0.73    0.28 
   0 -12   2    0.69    0.22 
   0 -12   2    0.57    0.13 
   0 -12   2    0.50    0.19 
   0 -12   2    0.48    0.23 
  -1  12  -2    0.56    0.27 
  -1  12  -2    0.85    0.27 
  -1  12  -2    0.63    0.25 
   1 -12   2    0.27    0.23 
   1 -12   2    0.25    0.21 
   1 -12   2    0.61    0.12 
   1 -12   2    0.53    0.13 
  -2  12  -2   16.66    1.09 
  -2  12  -2   17.21    1.13 
   2 -12   2   16.83    1.00 
   2 -12   2   17.84    1.06 
   2 -12   2   18.36    1.16 
  -3  12  -2   -0.02    0.34 
  -3  12  -2    0.81    0.25 
   3 -12   2    0.49    0.16 
   3 -12   2    0.62    0.30 
  -4  12  -2    0.07    0.38 
  -4  12  -2    0.45    0.27 
   4 -12   2   -0.08    0.17 
   4 -12   2    0.08    0.29 
  -5  12  -2    3.48    0.39 
  -5  12  -2    2.77    0.53 
   5 -12   2    2.86    0.42 
   5 -12   2    3.00    0.47 
  -6  12  -2    5.92    0.62 
  -6  12  -2    5.65    0.86 
   6 -12   2    5.08    0.55 
   6 -12   2    7.56    0.83 
  -7  12  -2    1.18    0.36 
   7 -12   2    1.19    0.33 
   7 -12   2    1.21    0.49 
   8 -12   2    0.12    0.52 
   8 -12   2    1.57    0.41 
   9 -12   2    2.50    0.52 
   9 -12   2    1.50    0.69 
  11  11  -2    2.75    0.85 
 -11 -11   2    1.47    0.40 
 -11 -11   2    1.07    0.53 
  10  11  -2   -0.36    0.91 
  10  11  -2    0.27    0.69 
 -10 -11   2   -0.38    0.32 
 -10 -11   2    0.55    0.40 
   9  11  -2    5.27    0.80 
   9  11  -2    5.15    0.99 
  -9 -11   2    4.48    0.58 
   8  11  -2    2.28    0.72 
   8  11  -2    2.36    0.57 
  -8 -11   2    2.14    0.34 
   7  11  -2    0.24    0.45 
   7  11  -2    0.59    0.56 
  -7 -11   2    0.51    0.18 
   6  11  -2   11.94    1.03 
   6  11  -2   11.36    1.19 
  -6 -11   2   12.29    0.81 
  -6 -11   2   13.16    0.82 
   5  11  -2    0.75    0.16 
   5  11  -2    1.00    0.49 
   5  11  -2    1.03    0.35 
  -5 -11   2    1.03    0.51 
  -5 -11   2    0.67    0.16 
  -5 -11   2    0.90    0.19 
   4  11  -2    0.54    0.28 
   4  11  -2    0.67    0.32 
   4  11  -2    0.93    0.44 
   4  11  -2    0.89    0.16 
  -4 -11   2    0.91    0.16 
  -4 -11   2    0.12    0.37 
  -4 -11   2    0.75    0.17 
  -4 -11   2    0.68    0.41 
   3  11  -2    0.22    0.27 
   3  11  -2   -0.11    0.34 
   3  11  -2   -0.02    0.25 
   3  11  -2    0.18    0.13 
  -3 -11   2   -0.10    0.11 
  -3 -11   2    0.08    0.13 
  -3 -11   2   -0.14    0.31 
  -3 -11   2    0.17    0.33 
  -3 -11   2    0.17    0.29 
   2  11  -2    0.58    0.27 
   2  11  -2    0.39    0.15 
   2  11  -2    0.44    0.26 
   2  11  -2    0.21    0.34 
  -2 -11   2    0.53    0.25 
  -2 -11   2    0.07    0.29 
  -2 -11   2    0.26    0.26 
  -2 -11   2    0.35    0.15 
  -2 -11   2    0.25    0.10 
   1  11  -2    0.03    0.29 
   1  11  -2    0.18    0.24 
   1  11  -2   -0.06    0.17 
   1  11  -2    0.32    0.22 
  -1 -11   2   -0.08    0.29 
  -1 -11   2   -0.11    0.13 
  -1 -11   2    0.17    0.20 
  -1 -11   2    0.07    0.20 
  -1 -11   2   -0.01    0.09 
   0  11  -2    0.10    0.27 
   0  11  -2    0.23    0.22 
   0  11  -2    0.08    0.18 
   0  11  -2    0.11    0.25 
   0 -11   2    0.30    0.18 
   0 -11   2    0.03    0.15 
   0 -11   2    0.29    0.28 
   0 -11   2    0.18    0.16 
   0 -11   2    0.12    0.09 
  -1  11  -2    1.62    0.27 
  -1  11  -2    1.56    0.29 
  -1  11  -2    1.72    0.30 
  -1  11  -2    1.34    0.34 
   1 -11   2    1.56    0.35 
   1 -11   2    1.59    0.23 
   1 -11   2    1.53    0.19 
   1 -11   2    2.29    0.34 
   1 -11   2    1.64    0.19 
  -2  11  -2    4.15    0.40 
  -2  11  -2    3.29    0.39 
   2 -11   2    3.44    0.34 
   2 -11   2    3.08    0.28 
   2 -11   2    2.86    0.39 
   2 -11   2    3.23    0.43 
  -3  11  -2    7.76    0.59 
  -3  11  -2    7.73    0.68 
   3 -11   2    7.78    0.65 
   3 -11   2    7.20    0.51 
   3 -11   2    7.57    0.69 
   3 -11   2    7.07    0.51 
  -4  11  -2    0.29    0.21 
  -4  11  -2    0.28    0.34 
   4 -11   2   -0.21    0.16 
   4 -11   2    0.24    0.29 
   4 -11   2    0.27    0.26 
  -5  11  -2    7.20    0.61 
  -5  11  -2    7.46    0.79 
   5 -11   2    7.53    0.59 
   5 -11   2    9.09    0.82 
  -6  11  -2    2.15    0.31 
  -6  11  -2    1.97    0.54 
   6 -11   2    3.13    0.42 
   6 -11   2    1.67    0.44 
  -7  11  -2    2.51    0.86 
  -7  11  -2    1.84    0.31 
   7 -11   2    1.82    0.49 
   7 -11   2    2.39    0.37 
  -8  11  -2    1.58    0.33 
   8 -11   2    1.37    0.53 
   8 -11   2    2.28    0.44 
   9 -11   2    0.16    0.44 
   9 -11   2   -0.31    0.60 
  11  10  -2    2.86    0.81 
  11  10  -2    2.64    0.98 
 -11 -10   2    2.20    0.51 
 -11 -10   2    2.56    0.42 
  10  10  -2   -0.05    0.72 
  10  10  -2    0.83    0.64 
 -10 -10   2    1.06    0.67 
 -10 -10   2    0.56    0.31 
   9  10  -2    2.05    0.74 
   9  10  -2    1.02    0.57 
  -9 -10   2    2.12    0.36 
   8  10  -2   15.30    1.46 
   8  10  -2   16.83    1.30 
  -8 -10   2   16.11    1.03 
   7  10  -2    2.54    0.64 
   7  10  -2    3.38    0.54 
   6  10  -2    0.21    0.38 
   6  10  -2   -0.46    0.39 
   6  10  -2    0.37    0.36 
  -6 -10   2    0.16    0.14 
   5  10  -2    2.14    0.25 
   5  10  -2    1.86    0.38 
   5  10  -2    1.35    0.44 
   5  10  -2    2.48    0.35 
  -5 -10   2    2.20    0.48 
  -5 -10   2    1.90    0.26 
  -5 -10   2    1.97    0.27 
  -5 -10   2    1.76    0.58 
   4  10  -2   22.20    1.58 
   4  10  -2   23.34    1.32 
   4  10  -2   24.06    1.42 
   4  10  -2   23.60    1.49 
  -4 -10   2   23.58    1.35 
  -4 -10   2   25.34    1.37 
  -4 -10   2   23.13    1.53 
  -4 -10   2   25.20    1.48 
   3  10  -2    1.03    0.14 
   3  10  -2    0.36    0.33 
   3  10  -2    0.57    0.26 
   3  10  -2    0.32    0.23 
  -3 -10   2    0.80    0.32 
  -3 -10   2    0.53    0.12 
  -3 -10   2    0.65    0.29 
  -3 -10   2    0.69    0.16 
  -3 -10   2    0.74    0.26 
   2  10  -2    4.08    0.31 
   2  10  -2    4.21    0.45 
   2  10  -2    2.59    0.44 
   2  10  -2    3.83    0.45 
  -2 -10   2    3.63    0.43 
  -2 -10   2    3.67    0.49 
  -2 -10   2    3.54    0.33 
  -2 -10   2    3.96    0.48 
  -2 -10   2    3.78    0.28 
   1  10  -2    1.97    0.29 
   1  10  -2    1.75    0.25 
   1  10  -2    1.32    0.27 
   1  10  -2    1.75    0.34 
  -1 -10   2    1.77    0.26 
  -1 -10   2    1.93    0.34 
  -1 -10   2    1.76    0.27 
  -1 -10   2    1.57    0.18 
  -1 -10   2    1.69    0.24 
   0  10  -2   21.99    1.30 
   0  10  -2   22.76    1.35 
   0  10  -2   20.13    1.36 
   0  10  -2   23.91    1.40 
   0 -10   2   24.50    1.41 
   0 -10   2   22.58    1.34 
   0 -10   2   23.23    1.26 
   0 -10   2   23.39    1.32 
  -1  10  -2    4.43    0.42 
  -1  10  -2    4.80    0.43 
  -1  10  -2    4.23    0.51 
  -1  10  -2    4.07    0.45 
   1 -10   2    5.23    0.32 
   1 -10   2    4.70    0.39 
   1 -10   2    4.69    0.48 
   1 -10   2    4.48    0.32 
   1 -10   2    4.57    0.44 
  -2  10  -2    1.06    0.21 
  -2  10  -2    1.00    0.26 
  -2  10  -2    1.07    0.29 
   2 -10   2    0.85    0.14 
   2 -10   2    0.98    0.17 
   2 -10   2    1.04    0.26 
   2 -10   2    0.89    0.21 
  -3  10  -2    0.42    0.18 
  -3  10  -2    0.44    0.28 
  -3  10  -2    0.62    0.30 
   3 -10   2    0.47    0.24 
   3 -10   2    0.50    0.14 
   3 -10   2    0.26    0.13 
   3 -10   2    0.28    0.23 
  -4  10  -2    0.74    0.32 
  -4  10  -2    0.55    0.19 
   4 -10   2    0.65    0.26 
   4 -10   2    0.26    0.15 
   4 -10   2    0.53    0.23 
  -5  10  -2    2.97    0.47 
  -5  10  -2    2.97    0.35 
   5 -10   2    4.18    0.39 
   5 -10   2    2.72    0.43 
   5 -10   2    2.74    0.39 
  -6  10  -2    2.53    0.52 
  -6  10  -2    2.78    0.36 
   6 -10   2    2.49    0.34 
   6 -10   2    2.18    0.45 
   6 -10   2    2.07    0.31 
  -7  10  -2    3.00    0.65 
  -7  10  -2    3.33    0.43 
   7 -10   2    3.19    0.44 
   7 -10   2    2.51    0.50 
   7 -10   2    4.15    0.56 
  -8  10  -2    1.02    0.28 
   8 -10   2    1.02    0.51 
   8 -10   2    0.78    0.39 
  -9  10  -2    1.31    0.34 
   9 -10   2    1.70    0.58 
   9 -10   2    1.71    0.47 
  10 -10   2    1.51    0.57 
  10 -10   2    1.82    0.69 
  11   9  -2    2.64    0.75 
  11   9  -2    0.60    0.95 
 -11  -9   2    0.63    0.41 
 -11  -9   2    1.19    0.35 
  10   9  -2   -0.12    0.58 
  10   9  -2    1.13    0.78 
 -10  -9   2    0.95    0.37 
 -10  -9   2    1.00    0.30 
   9   9  -2    0.82    0.53 
   9   9  -2    0.97    0.64 
  -9  -9   2    1.59    0.30 
   8   9  -2    1.20    0.56 
  -8  -9   2    1.46    0.26 
   7   9  -2    0.72    0.48 
   7   9  -2    0.64    0.36 
  -7  -9   2    0.45    0.18 
   6   9  -2    0.19    0.37 
   6   9  -2    0.35    0.14 
   6   9  -2    0.20    0.32 
   6   9  -2    0.33    0.22 
  -6  -9   2    0.22    0.14 
  -6  -9   2    0.02    0.44 
   5   9  -2   22.42    1.32 
   5   9  -2   20.44    1.51 
   5   9  -2   22.01    1.24 
   5   9  -2   22.95    1.43 
  -5  -9   2   22.63    1.28 
  -5  -9   2   23.03    1.41 
  -5  -9   2   21.80    1.48 
   4   9  -2    0.11    0.18 
   4   9  -2    0.34    0.32 
   4   9  -2    0.33    0.11 
   4   9  -2    0.48    0.23 
  -4  -9   2    0.49    0.11 
  -4  -9   2    0.44    0.13 
  -4  -9   2    0.14    0.31 
  -4  -9   2    0.10    0.23 
   3   9  -2   18.80    1.32 
   3   9  -2   20.28    1.20 
   3   9  -2   20.52    1.26 
   3   9  -2   19.98    1.12 
  -3  -9   2   19.33    1.28 
  -3  -9   2   19.83    1.13 
  -3  -9   2   20.65    1.27 
  -3  -9   2   20.67    1.15 
  -3  -9   2   21.32    1.24 
   2   9  -2    2.80    0.36 
   2   9  -2    2.39    0.37 
   2   9  -2    3.18    0.37 
   2   9  -2    2.90    0.23 
  -2  -9   2    3.13    0.36 
  -2  -9   2    2.95    0.40 
  -2  -9   2    2.89    0.22 
  -2  -9   2    2.71    0.37 
  -2  -9   2    2.72    0.26 
   1   9  -2   13.92    0.88 
   1   9  -2   13.24    0.87 
   1   9  -2   12.16    0.91 
   1   9  -2   14.13    0.80 
  -1  -9   2   14.20    0.84 
  -1  -9   2   13.15    0.86 
  -1  -9   2   13.85    0.78 
  -1  -9   2   14.62    0.92 
  -1  -9   2   14.09    0.85 
   0   9  -2    1.20    0.26 
   0   9  -2    1.61    0.26 
   0   9  -2    1.54    0.23 
   0   9  -2    1.37    0.19 
   0  -9   2    1.58    0.21 
   0  -9   2    1.17    0.15 
   0  -9   2    1.60    0.24 
   0  -9   2    1.33    0.25 
   0  -9   2    1.68    0.24 
  -1   9  -2    2.83    0.42 
  -1   9  -2    2.39    0.39 
  -1   9  -2    3.10    0.32 
  -1   9  -2    3.03    0.32 
   1  -9   2    3.13    0.35 
   1  -9   2    2.76    0.22 
   1  -9   2    2.73    0.28 
   1  -9   2    2.55    0.35 
   1  -9   2    3.13    0.22 
  -2   9  -2    0.62    0.23 
  -2   9  -2    0.38    0.19 
  -2   9  -2    0.13    0.14 
   2  -9   2    0.23    0.18 
   2  -9   2    0.17    0.10 
   2  -9   2    0.24    0.17 
   2  -9   2    0.40    0.11 
  -3   9  -2    0.97    0.18 
  -3   9  -2    1.02    0.25 
  -3   9  -2    0.63    0.28 
   3  -9   2    0.96    0.24 
   3  -9   2    0.81    0.16 
   3  -9   2    0.92    0.15 
   3  -9   2    1.32    0.23 
  -4   9  -2    5.39    0.58 
  -4   9  -2    5.20    0.58 
  -4   9  -2    5.50    0.42 
   4  -9   2    4.84    0.39 
   4  -9   2    6.25    0.56 
   4  -9   2    5.45    0.46 
   4  -9   2    5.84    0.43 
  -5   9  -2   -0.21    0.31 
  -5   9  -2    0.16    0.16 
   5  -9   2   -0.03    0.24 
   5  -9   2    0.72    0.16 
   5  -9   2    0.28    0.18 
   5  -9   2    0.36    0.18 
  -6   9  -2    2.20    0.32 
  -6   9  -2    2.04    0.45 
   6  -9   2    1.86    0.40 
   6  -9   2    2.47    0.36 
   6  -9   2    2.07    0.31 
  -7   9  -2    0.93    0.22 
  -7   9  -2    1.15    0.51 
   7  -9   2    1.01    0.26 
   7  -9   2    0.46    0.45 
   7  -9   2    0.66    0.38 
  -8   9  -2    0.69    0.24 
  -8   9  -2    0.09    0.59 
   8  -9   2    0.65    0.27 
   8  -9   2    1.53    0.38 
   8  -9   2    0.52    0.44 
  -9   9  -2    1.58    0.30 
   9  -9   2    1.44    0.54 
   9  -9   2    2.60    0.50 
 -10   9  -2   -0.38    0.32 
  10  -9   2    1.70    0.54 
  10  -9   2   -0.47    0.61 
  12   8  -2    3.66    0.81 
 -12  -8   2    2.13    0.43 
  11   8  -2    1.38    0.83 
  11   8  -2    1.55    0.68 
 -11  -8   2   -0.03    0.35 
 -11  -8   2    0.44    0.31 
  10   8  -2    0.41    0.70 
  10   8  -2    1.73    0.60 
 -10  -8   2    0.25    0.33 
 -10  -8   2    0.73    0.26 
   9   8  -2    1.38    0.62 
   9   8  -2    1.83    0.52 
  -9  -8   2    1.99    0.31 
  -9  -8   2    1.46    0.32 
   8   8  -2   -0.27    0.37 
   8   8  -2   -0.46    0.54 
  -8  -8   2    0.12    0.19 
   7   8  -2    0.00    0.34 
   7   8  -2   -0.14    0.17 
   7   8  -2    0.05    0.41 
  -7  -8   2   -0.03    0.15 
   6   8  -2    9.23    0.77 
   6   8  -2    8.91    0.55 
   6   8  -2    8.97    0.60 
   6   8  -2    7.64    0.86 
  -6  -8   2    7.52    0.86 
  -6  -8   2    8.83    0.78 
  -6  -8   2    9.02    0.58 
   5   8  -2    2.26    0.31 
   5   8  -2    1.81    0.21 
   5   8  -2    1.70    0.35 
   5   8  -2    2.26    0.43 
  -5  -8   2    2.41    0.25 
  -5  -8   2    1.29    0.38 
  -5  -8   2    2.08    0.36 
  -5  -8   2    1.76    0.23 
   4   8  -2   -0.08    0.26 
   4   8  -2    0.00    0.20 
   4   8  -2    0.31    0.16 
   4   8  -2    0.01    0.08 
  -4  -8   2    0.02    0.10 
  -4  -8   2    0.13    0.09 
  -4  -8   2   -0.11    0.21 
  -4  -8   2   -0.25    0.25 
   3   8  -2    7.26    0.45 
   3   8  -2    7.74    0.58 
   3   8  -2    7.83    0.53 
   3   8  -2    6.23    0.62 
  -3  -8   2    7.54    0.46 
  -3  -8   2    7.59    0.57 
  -3  -8   2    7.51    0.63 
  -3  -8   2    7.39    0.48 
   2   8  -2    0.76    0.17 
   2   8  -2    1.12    0.14 
   2   8  -2    1.04    0.20 
   2   8  -2    0.85    0.24 
  -2  -8   2    0.90    0.12 
  -2  -8   2    0.79    0.22 
  -2  -8   2    0.93    0.19 
  -2  -8   2    0.76    0.22 
  -2  -8   2    0.81    0.13 
   1   8  -2   37.95    2.11 
   1   8  -2   38.75    2.04 
   1   8  -2   37.20    2.10 
   1   8  -2   34.90    2.13 
  -1  -8   2   38.41    2.14 
  -1  -8   2   37.88    2.07 
  -1  -8   2   39.30    2.09 
  -1  -8   2   38.85    2.03 
  -1  -8   2   35.66    2.10 
   0   8  -2    5.30    0.41 
   0   8  -2    4.97    0.37 
   0   8  -2    5.48    0.45 
   0   8  -2    4.35    0.44 
   0  -8   2    5.68    0.46 
   0  -8   2    5.43    0.33 
   0  -8   2    5.20    0.41 
   0  -8   2    5.48    0.39 
   0  -8   2    5.53    0.38 
  -1   8  -2    1.55    0.26 
  -1   8  -2    1.25    0.18 
  -1   8  -2    1.25    0.19 
  -1   8  -2    1.02    0.18 
   1  -8   2    1.21    0.14 
   1  -8   2    1.13    0.21 
   1  -8   2    1.29    0.14 
   1  -8   2    1.25    0.18 
   1  -8   2    1.04    0.19 
  -2   8  -2    4.78    0.45 
  -2   8  -2    3.82    0.33 
  -2   8  -2    4.22    0.38 
   2  -8   2    4.26    0.38 
   2  -8   2    3.89    0.30 
   2  -8   2    4.65    0.32 
   2  -8   2    4.47    0.40 
  -3   8  -2   39.08    2.28 
  -3   8  -2   39.68    2.23 
  -3   8  -2   38.74    2.18 
   3  -8   2   40.76    2.27 
   3  -8   2   40.04    2.19 
   3  -8   2   40.89    2.17 
   3  -8   2   39.75    2.21 
  -4   8  -2    4.03    0.33 
  -4   8  -2    4.79    0.49 
  -4   8  -2    4.23    0.49 
  -4   8  -2    3.83    0.40 
   4  -8   2    3.66    0.45 
   4  -8   2    3.93    0.35 
   4  -8   2    4.53    0.36 
   4  -8   2    3.57    0.31 
  -5   8  -2    5.55    0.60 
  -5   8  -2    5.51    0.42 
  -5   8  -2    5.26    0.58 
  -5   8  -2    5.79    0.50 
   5  -8   2    6.49    0.58 
   5  -8   2    6.01    0.43 
   5  -8   2    5.19    0.44 
   5  -8   2    5.47    0.48 
  -6   8  -2   -0.01    0.20 
  -6   8  -2   -0.06    0.14 
  -6   8  -2   -0.19    0.33 
   6  -8   2    0.22    0.21 
   6  -8   2    0.08    0.16 
   6  -8   2    0.04    0.17 
   6  -8   2   -0.23    0.25 
  -7   8  -2    1.75    0.50 
  -7   8  -2    1.23    0.29 
  -7   8  -2    1.49    0.22 
   7  -8   2    0.93    0.38 
   7  -8   2    1.27    0.23 
   7  -8   2    1.83    0.32 
  -8   8  -2    3.10    0.36 
  -8   8  -2    2.99    0.42 
  -8   8  -2    2.47    0.63 
   8  -8   2    2.67    0.40 
   8  -8   2    3.33    0.48 
   8  -8   2    2.48    0.54 
  -9   8  -2    5.16    0.68 
  -9   8  -2    5.93    0.53 
   9  -8   2    7.25    0.93 
   9  -8   2    6.52    0.85 
   9  -8   2    5.86    0.68 
 -10   8  -2   -0.18    0.26 
  10  -8   2   -0.15    0.52 
  10  -8   2    0.76    0.55 
  11  -8   2    0.88    0.68 
  11  -8   2   -0.06    0.61 
 -12  -7   2    5.03    0.65 
  11   7  -2    7.59    1.21 
  11   7  -2   10.21    1.17 
 -11  -7   2    8.95    0.71 
 -11  -7   2    7.85    0.72 
  10   7  -2    4.53    0.85 
  10   7  -2    4.10    0.70 
 -10  -7   2    4.02    0.51 
 -10  -7   2    4.26    0.47 
   9   7  -2    1.66    0.51 
   9   7  -2    2.25    0.61 
  -9  -7   2    1.66    0.28 
  -9  -7   2    2.05    0.34 
   8   7  -2    9.63    0.90 
   8   7  -2    8.90    1.02 
  -8  -7   2   10.54    0.70 
   7   7  -2    1.79    0.48 
   7   7  -2    2.02    0.39 
   7   7  -2    2.06    0.26 
   7   7  -2    1.88    0.26 
  -7  -7   2    2.37    0.30 
  -7  -7   2    1.97    0.46 
   6   7  -2   17.35    1.00 
   6   7  -2   17.01    1.15 
   6   7  -2   16.49    0.97 
   6   7  -2   15.84    1.23 
  -6  -7   2   15.81    1.20 
  -6  -7   2   17.58    1.01 
  -6  -7   2   18.48    1.16 
   5   7  -2   10.71    0.66 
   5   7  -2   10.17    0.77 
   5   7  -2    9.27    0.84 
   5   7  -2   11.23    0.62 
  -5  -7   2   10.88    0.64 
  -5  -7   2    8.51    0.81 
  -5  -7   2   10.97    0.79 
   4   7  -2    1.84    0.18 
   4   7  -2    2.02    0.37 
   4   7  -2    2.02    0.24 
   4   7  -2    1.66    0.28 
  -4  -7   2    1.85    0.30 
  -4  -7   2    1.78    0.18 
  -4  -7   2    1.67    0.20 
  -4  -7   2    1.82    0.33 
   3   7  -2   -0.17    0.19 
   3   7  -2    0.07    0.06 
   3   7  -2    0.20    0.15 
   3   7  -2    0.10    0.10 
  -3  -7   2   -0.01    0.07 
  -3  -7   2    0.09    0.16 
  -3  -7   2    0.10    0.07 
  -3  -7   2    0.04    0.21 
   2   7  -2    3.39    0.40 
   2   7  -2    3.93    0.26 
   2   7  -2    4.02    0.32 
   2   7  -2    4.36    0.37 
  -2  -7   2    4.06    0.39 
  -2  -7   2    4.27    0.38 
  -2  -7   2    4.11    0.36 
  -2  -7   2    3.71    0.26 
  -2  -7   2    3.93    0.29 
   1   7  -2    9.41    0.62 
   1   7  -2    9.66    0.55 
   1   7  -2    8.19    0.65 
   1   7  -2    9.61    0.62 
  -1  -7   2    9.93    0.60 
  -1  -7   2    9.51    0.61 
  -1  -7   2    9.65    0.54 
  -1  -7   2    9.63    0.58 
   0   7  -2    1.68    0.27 
   0   7  -2    2.15    0.20 
   0   7  -2    1.88    0.26 
   0   7  -2    2.23    0.24 
   0  -7   2    2.03    0.23 
   0  -7   2    1.78    0.27 
   0  -7   2    1.95    0.15 
   0  -7   2    1.89    0.21 
   0  -7   2    1.75    0.20 
  -1   7  -2    0.73    0.18 
  -1   7  -2    0.73    0.14 
  -1   7  -2    0.66    0.14 
  -1   7  -2    0.79    0.14 
   1  -7   2    0.58    0.15 
   1  -7   2    0.81    0.11 
   1  -7   2    0.90    0.12 
   1  -7   2    0.61    0.15 
   1  -7   2    0.84    0.13 
  -2   7  -2   53.82    2.92 
  -2   7  -2   48.65    2.94 
  -2   7  -2   46.00    2.86 
  -2   7  -2   56.24    2.97 
  -2   7  -2   53.70    2.90 
   2  -7   2   55.88    2.93 
   2  -7   2   57.83    2.88 
   2  -7   2   55.10    2.89 
   2  -7   2   55.69    2.95 
  -3   7  -2   27.77    1.61 
  -3   7  -2   25.41    1.60 
  -3   7  -2   27.72    1.65 
  -3   7  -2   27.39    1.55 
   3  -7   2   28.83    1.64 
   3  -7   2   30.02    1.55 
   3  -7   2   28.62    1.57 
   3  -7   2   29.08    1.58 
  -4   7  -2   30.42    1.69 
  -4   7  -2   31.21    1.80 
  -4   7  -2   28.30    1.75 
  -4   7  -2   31.75    1.78 
   4  -7   2   31.69    1.80 
   4  -7   2   30.42    1.73 
   4  -7   2   31.69    1.71 
   4  -7   2   30.45    1.69 
  -5   7  -2   12.99    0.78 
  -5   7  -2   13.09    0.91 
  -5   7  -2   11.89    0.84 
   5  -7   2   13.91    0.86 
   5  -7   2   12.96    0.79 
   5  -7   2   13.89    0.80 
   5  -7   2   13.26    0.92 
  -6   7  -2   12.18    0.71 
  -6   7  -2   11.15    0.79 
  -6   7  -2   11.14    0.89 
   6  -7   2   11.75    0.90 
   6  -7   2   12.00    0.73 
   6  -7   2   10.82    0.73 
   6  -7   2   12.16    0.82 
  -7   7  -2    1.21    0.28 
  -7   7  -2    0.90    0.16 
  -7   7  -2    1.41    0.46 
   7  -7   2    1.11    0.33 
   7  -7   2    1.15    0.30 
   7  -7   2    1.01    0.20 
  -8   7  -2    0.02    0.15 
  -8   7  -2    0.15    0.33 
  -8   7  -2   -0.04    0.25 
  -8   7  -2   -0.61    0.51 
   8  -7   2    0.26    0.20 
   8  -7   2   -0.06    0.50 
  -9   7  -2   19.39    1.09 
  -9   7  -2   17.16    1.19 
   9  -7   2   16.82    1.10 
   9  -7   2   16.95    1.36 
   9  -7   2   20.37    1.32 
 -10   7  -2   -0.11    0.36 
 -10   7  -2    0.04    0.22 
  10  -7   2   -0.05    0.47 
  10  -7   2   -0.36    0.51 
  11  -7   2    0.06    0.65 
  11  -7   2    0.32    0.60 
  12   6  -2   -0.51    0.68 
 -12  -6   2    0.68    0.31 
  11   6  -2    4.53    0.74 
  11   6  -2    3.28    0.90 
 -11  -6   2    4.39    0.55 
 -11  -6   2    3.46    0.45 
  10   6  -2    2.17    0.50 
  10   6  -2    0.98    0.63 
 -10  -6   2    1.47    0.29 
 -10  -6   2    1.46    0.28 
   9   6  -2   11.43    1.35 
   9   6  -2   10.99    1.02 
  -9  -6   2   10.89    0.73 
  -9  -6   2    9.73    0.74 
   8   6  -2    2.35    0.45 
   8   6  -2    3.16    0.57 
   8   6  -2    2.37    0.34 
  -8  -6   2    2.73    0.34 
  -8  -6   2    2.63    0.34 
   7   6  -2    2.07    0.25 
   7   6  -2    1.14    0.41 
   7   6  -2    1.82    0.24 
   7   6  -2    1.82    0.38 
  -7  -6   2    1.71    0.24 
  -7  -6   2    2.30    0.42 
  -7  -6   2    1.46    0.43 
   6   6  -2   18.08    1.05 
   6   6  -2   16.67    1.26 
   6   6  -2   18.40    1.19 
   6   6  -2   18.13    1.04 
  -6  -6   2   17.12    1.24 
  -6  -6   2   20.26    1.21 
  -6  -6   2   18.43    1.06 
   5   6  -2   32.40    1.87 
   5   6  -2   28.38    1.91 
   5   6  -2   33.33    1.73 
   5   6  -2   32.44    1.75 
  -5  -6   2   32.64    1.85 
  -5  -6   2   28.95    1.88 
  -5  -6   2   33.09    1.76 
   4   6  -2   31.53    1.66 
   4   6  -2   25.87    1.77 
   4   6  -2   30.56    1.74 
   4   6  -2   30.95    1.63 
  -4  -6   2   27.63    1.76 
  -4  -6   2   30.92    1.66 
  -4  -6   2   32.24    1.74 
   3   6  -2    2.90    0.32 
   3   6  -2    2.88    0.21 
   3   6  -2    1.94    0.31 
   3   6  -2    3.16    0.25 
  -3  -6   2    3.09    0.23 
  -3  -6   2    2.69    0.36 
  -3  -6   2    2.51    0.31 
  -3  -6   2    2.99    0.22 
   2   6  -2   29.66    1.57 
   2   6  -2   30.57    1.61 
   2   6  -2   25.70    1.67 
   2   6  -2   29.51    1.65 
  -2  -6   2   29.96    1.59 
  -2  -6   2   30.75    1.64 
  -2  -6   2   26.99    1.65 
  -2  -6   2   29.66    1.58 
   1   6  -2    2.27    0.24 
   1   6  -2    2.25    0.23 
   1   6  -2    2.07    0.28 
   1   6  -2    2.41    0.17 
  -1  -6   2    2.64    0.21 
  -1  -6   2    2.52    0.25 
  -1  -6   2    2.43    0.26 
  -1  -6   2    2.21    0.17 
  -1  -6   2    2.18    0.23 
   0   6  -2    0.08    0.10 
   0   6  -2    0.17    0.10 
   0   6  -2    0.16    0.09 
   0  -6   2    0.08    0.07 
   0  -6   2    0.05    0.04 
   0  -6   2    0.19    0.11 
   0  -6   2   -0.02    0.08 
   0  -6   2    0.07    0.08 
  -1   6  -2    5.77    0.43 
  -1   6  -2    5.71    0.39 
  -1   6  -2    4.52    0.48 
  -1   6  -2    5.25    0.38 
   1  -6   2    6.36    0.38 
   1  -6   2    5.58    0.42 
   1  -6   2    5.87    0.41 
   1  -6   2    6.86    0.35 
   1  -6   2    6.18    0.36 
  -2   6  -2    0.11    0.08 
  -2   6  -2   -0.05    0.06 
  -2   6  -2    0.21    0.13 
  -2   6  -2    0.01    0.11 
  -2   6  -2    0.01    0.10 
   2  -6   2    0.12    0.13 
   2  -6   2    0.04    0.10 
   2  -6   2   -0.08    0.06 
   2  -6   2    0.02    0.07 
  -3   6  -2    9.37    0.56 
  -3   6  -2    8.72    0.61 
  -3   6  -2    9.33    0.62 
  -3   6  -2    8.85    0.64 
   3  -6   2    9.29    0.58 
   3  -6   2    9.95    0.59 
   3  -6   2    9.48    0.55 
   3  -6   2    9.52    0.65 
  -4   6  -2   -0.13    0.16 
  -4   6  -2    0.25    0.19 
  -4   6  -2    0.03    0.08 
  -4   6  -2   -0.02    0.12 
  -4   6  -2    0.18    0.13 
   4  -6   2    0.19    0.12 
   4  -6   2   -0.12    0.16 
   4  -6   2    0.04    0.10 
   4  -6   2    0.30    0.09 
  -5   6  -2    2.30    0.34 
  -5   6  -2    2.20    0.31 
  -5   6  -2    2.05    0.28 
  -5   6  -2    2.35    0.21 
   5  -6   2    2.28    0.24 
   5  -6   2    2.06    0.24 
   5  -6   2    2.68    0.39 
   5  -6   2    2.30    0.32 
  -6   6  -2    4.82    0.34 
  -6   6  -2    4.92    0.58 
  -6   6  -2    3.79    0.40 
  -6   6  -2    4.18    0.43 
   6  -6   2    4.65    0.53 
   6  -6   2    4.31    0.36 
   6  -6   2    4.93    0.39 
   6  -6   2    5.30    0.47 
  -7   6  -2    0.91    0.23 
  -7   6  -2    0.72    0.14 
  -7   6  -2    1.23    0.44 
  -7   6  -2    1.16    0.30 
   7  -6   2    0.38    0.31 
   7  -6   2    0.84    0.18 
   7  -6   2    0.99    0.24 
   7  -6   2    0.82    0.26 
  -8   6  -2    6.63    0.46 
  -8   6  -2    5.80    0.54 
  -8   6  -2    5.85    0.85 
  -8   6  -2    6.75    0.66 
   8  -6   2    6.44    0.49 
   8  -6   2    6.12    0.75 
   8  -6   2    6.16    0.66 
  -9   6  -2    0.38    0.26 
  -9   6  -2    0.38    0.18 
  -9   6  -2    0.47    0.42 
   9  -6   2    0.54    0.24 
   9  -6   2    0.09    0.40 
   9  -6   2   -0.05    0.35 
 -10   6  -2    5.29    0.63 
 -10   6  -2    5.09    0.48 
  10  -6   2    5.75    0.67 
  10  -6   2    5.11    0.79 
 -11   6  -2    0.16    0.27 
  11  -6   2    0.20    0.54 
  11  -6   2   -0.06    0.59 
  12   5  -2    1.11    0.65 
  11   5  -2   -0.01    0.53 
  11   5  -2    0.45    0.70 
 -11  -5   2    0.60    0.26 
 -11  -5   2   -0.11    0.21 
  10   5  -2    0.26    0.46 
  10   5  -2    0.39    0.57 
 -10  -5   2    0.26    0.22 
   9   5  -2    0.37    0.57 
   9   5  -2    0.56    0.46 
  -9  -5   2    0.00    0.19 
  -9  -5   2    0.10    0.19 
   8   5  -2    3.91    0.55 
   8   5  -2    4.39    0.67 
   8   5  -2    4.15    0.42 
  -8  -5   2    5.40    0.41 
  -8  -5   2    4.90    0.43 
  -8  -5   2    4.29    0.66 
   7   5  -2    5.70    0.71 
   7   5  -2    5.57    0.42 
   7   5  -2    6.11    0.45 
   7   5  -2    6.26    0.63 
  -7  -5   2    6.41    0.46 
  -7  -5   2    5.31    0.70 
  -7  -5   2    6.49    0.65 
   6   5  -2    3.91    0.45 
   6   5  -2    3.94    0.29 
   6   5  -2    3.22    0.30 
   6   5  -2    3.11    0.51 
  -6  -5   2    3.07    0.45 
  -6  -5   2    3.89    0.31 
  -6  -5   2    4.21    0.49 
   5   5  -2   26.48    1.43 
   5   5  -2   26.75    1.42 
   5   5  -2   26.61    1.54 
   5   5  -2   22.10    1.57 
  -5  -5   2   23.88    1.56 
  -5  -5   2   27.69    1.54 
  -5  -5   2   26.13    1.44 
   4   5  -2   32.16    1.66 
   4   5  -2   26.90    1.79 
   4   5  -2   30.45    1.76 
   4   5  -2   30.44    1.67 
  -4  -5   2   31.64    1.68 
  -4  -5   2   33.42    1.76 
  -4  -5   2   28.52    1.78 
   3   5  -2    1.15    0.24 
   3   5  -2    1.17    0.20 
   3   5  -2    1.08    0.14 
   3   5  -2    1.06    0.11 
  -3  -5   2    1.17    0.12 
  -3  -5   2    1.00    0.20 
  -3  -5   2    1.12    0.14 
  -3  -5   2    1.08    0.18 
   2   5  -2   26.97    1.62 
   2   5  -2   30.45    1.68 
   2   5  -2   27.56    1.70 
   2   5  -2   32.20    1.65 
  -2  -5   2   31.27    1.63 
  -2  -5   2   29.24    1.69 
  -2  -5   2   32.46    1.68 
   1   5  -2   13.80    0.73 
   1   5  -2   11.14    0.80 
   1   5  -2   13.55    0.79 
  -1  -5   2   13.14    0.80 
  -1  -5   2   12.69    0.79 
  -1  -5   2   13.84    0.73 
  -1  -5   2   14.54    0.78 
  -1  -5   2   13.67    0.76 
   0   5  -2    9.20    0.58 
   0   5  -2    8.20    0.56 
   0   5  -2    9.38    0.56 
   0   5  -2    9.83    0.54 
   0  -5   2    9.65    0.55 
   0  -5   2    9.29    0.58 
   0  -5   2    9.39    0.56 
   0  -5   2    9.81    0.53 
   0  -5   2    9.22    0.55 
  -1   5  -2    2.57    0.21 
  -1   5  -2    2.40    0.20 
  -1   5  -2    2.39    0.24 
  -1   5  -2    2.87    0.22 
   1  -5   2    2.71    0.26 
   1  -5   2    3.28    0.18 
   1  -5   2    2.83    0.20 
   1  -5   2    2.82    0.20 
   1  -5   2    2.88    0.25 
  -2   5  -2    8.58    0.55 
  -2   5  -2    9.36    0.49 
  -2   5  -2    9.12    0.58 
  -2   5  -2    9.03    0.52 
  -2   5  -2    8.41    0.55 
   2  -5   2    8.17    0.57 
   2  -5   2    8.00    0.52 
   2  -5   2    8.77    0.57 
  -3   5  -2   72.50    3.47 
  -3   5  -2   63.24    3.55 
  -3   5  -2   60.36    3.53 
  -3   5  -2   64.65    3.50 
  -3   5  -2   64.80    3.57 
   3  -5   2   66.76    3.51 
   3  -5   2   67.02    3.49 
   3  -5   2   64.59    3.53 
   3  -5   2   65.57    3.57 
  -4   5  -2    4.29    0.42 
  -4   5  -2    4.37    0.36 
  -4   5  -2    4.85    0.32 
  -4   5  -2    5.19    0.43 
   4  -5   2    4.63    0.32 
   4  -5   2    5.37    0.34 
   4  -5   2    4.75    0.43 
   4  -5   2    4.46    0.38 
  -5   5  -2    3.64    0.42 
  -5   5  -2    3.19    0.35 
  -5   5  -2    3.41    0.26 
  -5   5  -2    3.63    0.31 
   5  -5   2    3.47    0.36 
   5  -5   2    3.32    0.28 
   5  -5   2    2.90    0.40 
   5  -5   2    3.67    0.28 
  -6   5  -2    0.76    0.30 
  -6   5  -2    0.72    0.18 
  -6   5  -2    0.65    0.23 
  -6   5  -2    0.86    0.13 
   6  -5   2    0.66    0.14 
   6  -5   2    0.96    0.17 
   6  -5   2    0.62    0.22 
   6  -5   2    0.61    0.23 
  -7   5  -2    0.75    0.19 
  -7   5  -2    0.62    0.28 
  -7   5  -2    0.77    0.14 
  -7   5  -2    0.82    0.38 
   7  -5   2    0.68    0.25 
   7  -5   2    0.42    0.27 
   7  -5   2    0.89    0.17 
   7  -5   2    0.86    0.21 
  -8   5  -2   -0.10    0.34 
  -8   5  -2    0.42    0.21 
  -8   5  -2   -0.27    0.46 
  -8   5  -2   -0.15    0.11 
   8  -5   2    0.03    0.28 
   8  -5   2    0.20    0.16 
   8  -5   2    0.38    0.32 
  -9   5  -2    6.06    0.45 
  -9   5  -2    6.61    0.56 
  -9   5  -2    6.24    0.78 
   9  -5   2    5.66    0.53 
   9  -5   2    5.96    0.71 
   9  -5   2    6.14    0.87 
 -10   5  -2    1.92    0.37 
 -10   5  -2    2.84    0.36 
  10  -5   2    2.75    0.51 
  10  -5   2    2.83    0.58 
 -11   5  -2    0.79    0.38 
 -11   5  -2    0.73    0.24 
  11  -5   2    0.97    0.53 
  11  -5   2    0.83    0.60 
 -12   5  -2    6.26    0.59 
  12  -5   2    3.61    0.88 
  12  -5   2    4.70    0.80 
  12   4  -2    0.89    0.62 
 -12  -4   2    0.78    0.30 
  11   4  -2   -0.34    0.49 
 -11  -4   2    0.02    0.18 
 -11  -4   2   -0.21    0.24 
  10   4  -2    0.67    0.44 
  10   4  -2    0.24    0.53 
 -10  -4   2    0.21    0.17 
   9   4  -2    0.42    0.35 
   9   4  -2    0.90    0.47 
  -9  -4   2    0.58    0.17 
  -9  -4   2    0.37    0.18 
   8   4  -2    0.97    0.34 
   8   4  -2    0.98    0.40 
   8   4  -2    1.15    0.23 
  -8  -4   2    0.83    0.18 
  -8  -4   2    1.14    0.21 
  -8  -4   2    0.72    0.39 
  -8  -4   2    1.44    0.46 
   7   4  -2   10.29    0.65 
   7   4  -2   11.44    0.83 
   7   4  -2   10.47    0.67 
   7   4  -2    9.91    0.89 
  -7  -4   2   10.33    0.88 
  -7  -4   2   10.35    0.84 
  -7  -4   2   10.00    0.66 
  -7  -4   2   10.52    0.67 
   6   4  -2   11.04    0.80 
   6   4  -2    9.62    0.86 
   6   4  -2   11.38    0.68 
   6   4  -2   11.13    0.67 
  -6  -4   2    9.95    0.82 
  -6  -4   2   12.19    0.81 
  -6  -4   2   11.87    0.69 
   5   4  -2   -0.10    0.07 
   5   4  -2    0.10    0.15 
   5   4  -2   -0.06    0.08 
   5   4  -2   -0.20    0.20 
  -5  -4   2    0.06    0.17 
  -5  -4   2    0.02    0.08 
  -5  -4   2   -0.13    0.19 
   4   4  -2    1.24    0.14 
   4   4  -2    0.90    0.23 
   4   4  -2    1.46    0.15 
   4   4  -2    1.38    0.22 
  -4  -4   2    1.02    0.22 
  -4  -4   2    1.39    0.15 
  -4  -4   2    1.39    0.22 
   3   4  -2    3.42    0.31 
   3   4  -2    3.55    0.23 
   3   4  -2    3.08    0.35 
   3   4  -2    3.13    0.26 
  -3  -4   2    3.57    0.24 
  -3  -4   2    3.68    0.32 
  -3  -4   2    2.93    0.34 
   2   4  -2    1.54    0.24 
   2   4  -2    1.31    0.19 
   2   4  -2    1.75    0.13 
   2   4  -2    1.72    0.15 
  -2  -4   2    1.62    0.13 
  -2  -4   2    1.67    0.14 
  -2  -4   2    1.69    0.20 
  -2  -4   2    1.75    0.22 
   1   4  -2   28.27    1.49 
   1   4  -2   27.02    1.51 
   1   4  -2   23.44    1.51 
   1   4  -2   28.11    1.46 
  -1  -4   2   28.08    1.48 
  -1  -4   2   26.28    1.51 
  -1  -4   2   27.39    1.52 
  -1  -4   2   28.59    1.50 
  -1  -4   2   28.32    1.47 
   0   4  -2   22.59    1.44 
   0   4  -2   23.91    1.46 
   0   4  -2   27.91    1.43 
   0   4  -2   27.57    1.46 
   0  -4   2   27.06    1.44 
   0  -4   2   27.21    1.44 
   0  -4   2   27.02    1.47 
   0  -4   2   27.26    1.42 
   0  -4   2   27.08    1.45 
  -1   4  -2   69.87    3.78 
  -1   4  -2   70.40    3.78 
  -1   4  -2   70.79    3.80 
  -1   4  -2   68.87    3.76 
  -1   4  -2   66.82    3.80 
   1  -4   2   75.83    3.77 
   1  -4   2   72.39    3.77 
   1  -4   2   70.84    3.80 
   1  -4   2   72.44    3.79 
  -2   4  -2    3.40    0.20 
  -2   4  -2    3.30    0.22 
  -2   4  -2    2.85    0.25 
  -2   4  -2    2.86    0.25 
  -2   4  -2    3.22    0.28 
   2  -4   2    3.06    0.28 
   2  -4   2    3.26    0.24 
   2  -4   2    3.08    0.24 
   2  -4   2    3.15    0.21 
  -3   4  -2   53.85    2.87 
  -3   4  -2   50.98    2.89 
  -3   4  -2   53.47    2.93 
   3  -4   2   54.19    2.91 
   3  -4   2   54.67    2.88 
   3  -4   2   54.08    2.93 
   3  -4   2   54.40    2.87 
  -4   4  -2    1.10    0.13 
  -4   4  -2    1.45    0.17 
  -4   4  -2    1.04    0.18 
  -4   4  -2    0.97    0.21 
   4  -4   2    0.99    0.15 
   4  -4   2    1.38    0.22 
   4  -4   2    1.34    0.16 
   4  -4   2    0.97    0.17 
  -5   4  -2    2.04    0.18 
  -5   4  -2    2.11    0.31 
  -5   4  -2    2.25    0.23 
  -5   4  -2    2.21    0.30 
   5  -4   2    2.20    0.20 
   5  -4   2    2.11    0.30 
   5  -4   2    2.28    0.22 
   5  -4   2    2.40    0.33 
  -6   4  -2    7.89    0.67 
  -6   4  -2    8.06    0.49 
  -6   4  -2    7.95    0.53 
  -6   4  -2    6.86    0.61 
   6  -4   2    8.21    0.54 
   6  -4   2    7.85    0.62 
   6  -4   2    8.22    0.65 
   6  -4   2    8.43    0.51 
  -7   4  -2    0.73    0.34 
  -7   4  -2    0.89    0.14 
  -7   4  -2    0.83    0.30 
  -7   4  -2    0.67    0.18 
   7  -4   2    0.61    0.17 
   7  -4   2    0.75    0.23 
   7  -4   2    0.85    0.17 
   7  -4   2    0.58    0.28 
  -8   4  -2    2.69    0.45 
  -8   4  -2    2.75    0.54 
  -8   4  -2    2.86    0.28 
  -8   4  -2    3.42    0.34 
   8  -4   2    3.02    0.41 
   8  -4   2    2.72    0.32 
   8  -4   2    3.03    0.46 
  -9   4  -2    0.13    0.15 
  -9   4  -2    0.08    0.43 
  -9   4  -2    0.48    0.22 
   9  -4   2    0.24    0.22 
   9  -4   2    0.32    0.37 
   9  -4   2    0.01    0.37 
 -10   4  -2    0.09    0.25 
 -10   4  -2    0.15    0.17 
 -10   4  -2   -0.07    0.53 
  10  -4   2   -0.22    0.44 
  10  -4   2    0.03    0.39 
  10  -4   2    0.45    0.29 
 -11   4  -2    0.19    0.21 
 -11   4  -2    0.86    0.34 
  11  -4   2   -0.07    0.48 
  11  -4   2    0.07    0.54 
 -12   4  -2    0.34    0.27 
  12  -4   2    0.86    0.68 
  12  -4   2    0.68    0.62 
  12   3  -2    0.64    0.62 
 -12  -3   2    0.33    0.28 
  11   3  -2    7.89    0.96 
 -11  -3   2    6.35    0.58 
  10   3  -2    3.46    0.56 
 -10  -3   2    3.22    0.30 
 -10  -3   2    2.85    0.39 
   9   3  -2    0.27    0.35 
   9   3  -2    0.22    0.40 
  -9  -3   2    0.09    0.12 
  -9  -3   2   -0.01    0.17 
   8   3  -2    1.79    0.48 
   8   3  -2    1.85    0.39 
   8   3  -2    1.33    0.22 
  -8  -3   2    2.24    0.48 
  -8  -3   2    2.05    0.28 
  -8  -3   2    1.89    0.24 
  -8  -3   2    1.48    0.43 
   7   3  -2    2.61    0.38 
   7   3  -2    2.16    0.43 
   7   3  -2    2.63    0.28 
  -7  -3   2    2.66    0.43 
  -7  -3   2    3.10    0.29 
  -7  -3   2    2.82    0.27 
  -7  -3   2    2.84    0.44 
   6   3  -2    0.03    0.10 
   6   3  -2    0.01    0.25 
   6   3  -2    0.02    0.18 
   6   3  -2   -0.19    0.09 
  -6  -3   2    0.04    0.09 
  -6  -3   2   -0.13    0.23 
  -6  -3   2   -0.08    0.24 
  -6  -3   2    0.02    0.10 
   5   3  -2   14.14    0.80 
   5   3  -2   13.94    0.90 
   5   3  -2   12.34    0.93 
  -5  -3   2   13.25    0.92 
  -5  -3   2   14.46    0.89 
  -5  -3   2   14.41    0.81 
   4   3  -2    7.28    0.54 
   4   3  -2    8.20    0.47 
   4   3  -2    7.52    0.46 
   4   3  -2    6.89    0.58 
  -4  -3   2    8.11    0.47 
  -4  -3   2    6.69    0.56 
  -4  -3   2    8.70    0.54 
   3   3  -2   91.81    4.84 
   3   3  -2   95.06    4.83 
   3   3  -2   79.83    4.91 
   3   3  -2   92.81    4.90 
  -3  -3   2   86.36    4.91 
  -3  -3   2   94.14    4.84 
  -3  -3   2   98.37    4.89 
   2   3  -2   14.95    0.99 
   2   3  -2   16.91    0.93 
   2   3  -2   17.43    0.92 
   2   3  -2   17.52    0.98 
  -2  -3   2   17.33    0.93 
  -2  -3   2   17.19    0.93 
  -2  -3   2   16.33    0.99 
  -2  -3   2   18.00    0.97 
   1   3  -2   39.11    2.01 
   1   3  -2   37.80    2.05 
   1   3  -2   32.33    2.05 
   1   3  -2   40.28    2.03 
  -1  -3   2   38.39    2.01 
  -1  -3   2   38.29    2.05 
  -1  -3   2   35.90    2.05 
  -1  -3   2   38.66    2.03 
  -1  -3   2   39.99    2.04 
   0   3  -2   26.14    1.41 
   0   3  -2   26.75    1.39 
   0   3  -2   23.04    1.41 
   0   3  -2   26.51    1.42 
   0   3  -2   24.33    1.42 
   0  -3   2   26.86    1.39 
   0  -3   2   26.28    1.42 
   0  -3   2   26.73    1.40 
   0  -3   2   27.27    1.40 
   0  -3   2   25.68    1.41 
  -1   3  -2  859.15   48.90 
  -1   3  -2  905.50   48.90 
  -1   3  -2 1000.00   48.87 
  -1   3  -2  935.47   48.90 
  -1   3  -2  900.72   48.87 
   1  -3   2  901.55   48.91 
   1  -3   2  906.49   48.87 
   1  -3   2  969.08   48.88 
   1  -3   2  922.42   48.89 
   1  -3   2  978.61   48.85 
  -2   3  -2  250.23   13.34 
  -2   3  -2  252.39   13.33 
  -2   3  -2  247.93   13.29 
   2  -3   2  259.94   13.29 
   2  -3   2  256.47   13.30 
   2  -3   2  249.52   13.33 
   2  -3   2  250.57   13.32 
  -3   3  -2    3.26    0.29 
  -3   3  -2    3.47    0.23 
  -3   3  -2    3.39    0.25 
  -3   3  -2    3.90    0.30 
   3  -3   2    3.35    0.28 
   3  -3   2    3.62    0.24 
   3  -3   2    3.52    0.30 
   3  -3   2    3.27    0.25 
  -4   3  -2   34.13    1.88 
  -4   3  -2   28.98    1.84 
  -4   3  -2   32.96    1.81 
  -4   3  -2   33.67    1.80 
   4  -3   2   34.74    1.87 
   4  -3   2   33.32    1.87 
   4  -3   2   33.25    1.81 
   4  -3   2   35.42    1.80 
  -5   3  -2   23.11    1.28 
  -5   3  -2   20.96    1.35 
  -5   3  -2   23.39    1.29 
  -5   3  -2   23.06    1.38 
   5  -3   2   23.00    1.28 
   5  -3   2   24.10    1.37 
   5  -3   2   24.49    1.38 
   5  -3   2   23.72    1.30 
  -6   3  -2    9.63    0.74 
  -6   3  -2   10.19    0.61 
  -6   3  -2    8.99    0.72 
  -6   3  -2    9.87    0.60 
   6  -3   2    9.46    0.62 
   6  -3   2   10.31    0.71 
   6  -3   2    9.97    0.60 
   6  -3   2   10.62    0.73 
  -7   3  -2    0.25    0.32 
  -7   3  -2    0.46    0.13 
  -7   3  -2    0.20    0.27 
  -7   3  -2    0.50    0.12 
   7  -3   2    0.87    0.25 
   7  -3   2    0.54    0.14 
   7  -3   2    0.43    0.14 
   7  -3   2    0.25    0.22 
  -8   3  -2    2.39    0.50 
  -8   3  -2    2.87    0.28 
  -8   3  -2    2.70    0.48 
  -8   3  -2    2.97    0.31 
   8  -3   2    2.83    0.41 
   8  -3   2    3.81    0.52 
   8  -3   2    2.15    0.31 
  -9   3  -2    0.16    0.44 
  -9   3  -2    0.52    0.19 
  -9   3  -2    0.54    0.17 
   9  -3   2    0.55    0.33 
   9  -3   2    0.48    0.23 
   9  -3   2    0.09    0.32 
 -10   3  -2    0.47    0.22 
 -10   3  -2    0.36    0.54 
 -10   3  -2    0.44    0.19 
  10  -3   2    0.04    0.28 
  10  -3   2    0.10    0.36 
  10  -3   2    0.57    0.53 
 -11   3  -2    3.81    0.44 
 -11   3  -2    5.32    0.53 
  11  -3   2    3.17    0.58 
  11  -3   2    4.72    0.70 
 -12   3  -2    1.89    0.32 
  12  -3   2    2.27    0.75 
  12  -3   2    3.35    0.70 
  12   2  -2    2.80    0.73 
 -12  -2   2    3.72    0.50 
  11   2  -2    0.01    0.46 
 -11  -2   2   -0.15    0.20 
  10   2  -2   10.71    0.95 
  10   2  -2    8.62    1.10 
 -10  -2   2    8.04    0.62 
   9   2  -2    5.67    0.69 
   9   2  -2    6.57    0.83 
  -9  -2   2    5.36    0.37 
  -9  -2   2    5.44    0.68 
  -9  -2   2    5.22    0.45 
   8   2  -2   43.01    2.43 
   8   2  -2   40.40    2.62 
   8   2  -2   46.21    2.59 
  -8  -2   2   41.37    2.61 
  -8  -2   2   46.28    2.38 
  -8  -2   2   44.51    2.56 
  -8  -2   2   46.13    2.43 
   7   2  -2   12.63    1.05 
   7   2  -2   14.77    0.87 
   7   2  -2   14.58    1.02 
  -7  -2   2   13.21    1.04 
  -7  -2   2   15.14    1.02 
  -7  -2   2   15.42    0.83 
  -7  -2   2   15.35    0.87 
   6   2  -2    0.13    0.09 
   6   2  -2    0.48    0.18 
   6   2  -2    0.11    0.22 
  -6  -2   2    0.04    0.09 
  -6  -2   2    0.21    0.22 
  -6  -2   2    0.14    0.22 
   5   2  -2   19.84    1.07 
   5   2  -2   19.50    1.17 
   5   2  -2   16.91    1.19 
  -5  -2   2   18.37    1.17 
  -5  -2   2   18.61    1.06 
  -5  -2   2   20.44    1.15 
  -5  -2   2   19.44    1.07 
   4   2  -2    0.14    0.12 
   4   2  -2    0.16    0.07 
   4   2  -2    0.05    0.15 
  -4  -2   2    0.15    0.06 
  -4  -2   2    0.13    0.14 
  -4  -2   2    0.16    0.13 
   3   2  -2   50.67    3.09 
   3   2  -2   59.88    3.08 
   3   2  -2   57.69    3.02 
  -3  -2   2   59.41    3.07 
  -3  -2   2   59.25    3.03 
  -3  -2   2   53.24    3.09 
   2   2  -2   49.56    2.63 
   2   2  -2   51.08    2.59 
   2   2  -2   50.04    2.60 
   2   2  -2   41.83    2.64 
  -2  -2   2   46.65    2.64 
  -2  -2   2   50.71    2.60 
  -2  -2   2   51.52    2.63 
   1   2  -2  108.66    5.45 
   1   2  -2  107.93    5.45 
   1   2  -2  104.35    5.47 
   1   2  -2   90.61    5.48 
  -1  -2   2  105.51    5.47 
  -1  -2   2   96.69    5.48 
  -1  -2   2  109.12    5.45 
  -1  -2   2   98.82    5.45 
  -1  -2   2  107.98    5.47 
   0   2  -2    1.03    0.11 
   0   2  -2    0.99    0.10 
   0   2  -2    1.07    0.10 
   0   2  -2    0.98    0.09 
   0   2  -2    0.98    0.08 
   0  -2   2    1.14    0.10 
   0  -2   2    1.04    0.10 
   0  -2   2    0.95    0.09 
   0  -2   2    0.92    0.10 
   0  -2   2    1.07    0.08 
  -1   2  -2    1.35    0.09 
  -1   2  -2    1.18    0.13 
  -1   2  -2    1.26    0.10 
  -1   2  -2    1.31    0.12 
   1  -2   2    1.18    0.11 
   1  -2   2    1.35    0.11 
   1  -2   2    1.18    0.10 
   1  -2   2    1.38    0.13 
  -2   2  -2  766.67   40.17 
  -2   2  -2  743.84   40.14 
  -2   2  -2  770.59   40.17 
  -2   2  -2  763.72   40.21 
   2  -2   2  797.09   40.15 
   2  -2   2  770.22   40.15 
   2  -2   2  752.82   40.11 
   2  -2   2  729.17   40.16 
  -3   2  -2    0.22    0.11 
  -3   2  -2    0.14    0.05 
   3  -2   2    0.18    0.06 
   3  -2   2    0.17    0.10 
   3  -2   2    0.18    0.05 
   3  -2   2    0.12    0.09 
  -4   2  -2    7.05    0.51 
  -4   2  -2    6.43    0.50 
  -4   2  -2    6.98    0.43 
  -4   2  -2    7.33    0.43 
   4  -2   2    7.00    0.50 
   4  -2   2    7.43    0.44 
   4  -2   2    7.41    0.50 
   4  -2   2    7.55    0.43 
  -5   2  -2   35.64    1.92 
  -5   2  -2   31.33    1.99 
  -5   2  -2   35.89    2.02 
  -5   2  -2   36.16    1.92 
   5  -2   2   36.86    1.92 
   5  -2   2   36.23    2.00 
   5  -2   2   37.07    2.02 
   5  -2   2   34.47    1.94 
  -6   2  -2   15.97    1.06 
  -6   2  -2   17.04    0.92 
  -6   2  -2   14.44    1.03 
  -6   2  -2   16.42    0.93 
   6  -2   2   16.95    1.04 
   6  -2   2   16.27    1.02 
   6  -2   2   16.35    0.93 
   6  -2   2   15.97    0.95 
  -7   2  -2    1.35    0.34 
  -7   2  -2    1.33    0.17 
  -7   2  -2    1.10    0.32 
  -7   2  -2    1.25    0.18 
   7  -2   2    1.05    0.19 
   7  -2   2    0.88    0.26 
   7  -2   2    1.29    0.19 
   7  -2   2    1.02    0.26 
  -8   2  -2   19.51    1.08 
  -8   2  -2   19.51    1.07 
  -8   2  -2   18.47    1.29 
  -8   2  -2   15.26    1.25 
   8  -2   2   17.82    1.12 
   8  -2   2   17.94    1.09 
   8  -2   2   19.85    1.24 
   8  -2   2   20.05    1.23 
  -9   2  -2    1.21    0.48 
  -9   2  -2    0.99    0.19 
  -9   2  -2    1.12    0.19 
   9  -2   2    1.09    0.25 
   9  -2   2    0.80    0.34 
   9  -2   2    0.79    0.33 
 -10   2  -2    8.11    0.58 
 -10   2  -2    6.73    1.05 
 -10   2  -2    7.91    0.57 
  10  -2   2    8.26    0.85 
  10  -2   2    9.33    0.88 
 -11   2  -2   -0.12    0.21 
 -11   2  -2    0.20    0.24 
  11  -2   2    0.75    0.49 
  11  -2   2    0.63    0.45 
 -12   2  -2    4.62    0.54 
  12  -2   2    3.84    0.73 
  12  -2   2    4.64    0.78 
  12   1  -2   -0.40    0.58 
 -12  -1   2    0.53    0.26 
  11   1  -2    0.54    0.48 
  10   1  -2    1.13    0.43 
  10   1  -2    1.18    0.51 
 -10  -1   2    1.21    0.23 
   9   1  -2    8.00    0.79 
   9   1  -2    7.31    0.89 
  -9  -1   2    7.28    0.95 
  -9  -1   2    8.21    0.88 
  -9  -1   2    8.25    0.55 
   8   1  -2    6.44    0.50 
   8   1  -2    6.24    0.72 
   8   1  -2    6.70    0.66 
  -8  -1   2    6.57    0.46 
  -8  -1   2    5.58    0.70 
  -8  -1   2    6.46    0.77 
   7   1  -2    1.57    0.31 
   7   1  -2    1.52    0.21 
   7   1  -2    1.17    0.33 
  -7  -1   2    1.54    0.19 
  -7  -1   2    1.28    0.16 
  -7  -1   2    1.57    0.36 
  -7  -1   2    1.53    0.33 
   6   1  -2   17.14    0.99 
   6   1  -2   15.41    1.12 
   6   1  -2   17.53    1.09 
  -6  -1   2   15.92    1.10 
  -6  -1   2   18.11    0.94 
  -6  -1   2   17.77    1.08 
  -6  -1   2   17.51    0.98 
   5   1  -2    5.96    0.38 
   5   1  -2    5.49    0.51 
   5   1  -2    5.51    0.46 
  -5  -1   2    5.74    0.35 
  -5  -1   2    5.32    0.49 
  -5  -1   2    5.85    0.37 
  -5  -1   2    5.59    0.46 
   4   1  -2   54.91    3.25 
   4   1  -2   54.06    3.20 
   4   1  -2   63.47    3.24 
  -4  -1   2   65.35    3.23 
  -4  -1   2   58.74    3.15 
  -4  -1   2   62.47    3.17 
  -4  -1   2   56.40    3.30 
   3   1  -2    6.73    0.51 
   3   1  -2    7.89    0.44 
   3   1  -2    8.08    0.50 
  -3  -1   2    7.05    0.50 
  -3  -1   2    7.98    0.49 
   2   1  -2    0.92    0.14 
   2   1  -2    0.93    0.15 
   2   1  -2    0.91    0.09 
  -2  -1   2    1.17    0.13 
  -2  -1   2    0.85    0.09 
  -2  -1   2    0.85    0.13 
   1   1  -2   23.03    1.20 
   1   1  -2   22.17    1.21 
   1   1  -2   22.90    1.21 
   1   1  -2   22.96    1.20 
  -1  -1   2   21.74    1.20 
  -1  -1   2   23.37    1.21 
  -1  -1   2   22.58    1.21 
  -1  -1   2   21.76    1.22 
  -1  -1   2   21.94    1.20 
   0   1  -2    7.34    0.39 
   0   1  -2    6.69    0.39 
   0   1  -2    6.70    0.39 
   0   1  -2    6.87    0.38 
   0   1  -2    7.03    0.39 
   0  -1   2    6.92    0.39 
   0  -1   2    6.82    0.38 
   0  -1   2    7.01    0.39 
   0  -1   2    8.15    0.39 
   0  -1   2    6.58    0.39 
  -1   1  -2   -0.01    0.02 
  -1   1  -2   -0.01    0.03 
  -1   1  -2   -0.03    0.03 
   1  -1   2    0.04    0.03 
   1  -1   2    0.01    0.04 
   1  -1   2    0.01    0.03 
   1  -1   2    0.10    0.03 
  -2   1  -2    2.91    0.22 
  -2   1  -2    2.90    0.21 
  -2   1  -2    2.70    0.18 
   2  -1   2    2.48    0.20 
   2  -1   2    2.86    0.18 
   2  -1   2    2.82    0.22 
   2  -1   2    2.84    0.18 
  -3   1  -2   41.64    2.35 
  -3   1  -2   42.90    2.30 
  -3   1  -2   43.65    2.31 
   3  -1   2   43.70    2.34 
   3  -1   2   44.24    2.30 
   3  -1   2   43.97    2.35 
   3  -1   2   41.84    2.31 
  -4   1  -2    0.60    0.16 
  -4   1  -2    0.90    0.11 
  -4   1  -2    0.88    0.11 
  -4   1  -2    0.67    0.18 
   4  -1   2    0.93    0.11 
   4  -1   2    1.02    0.16 
   4  -1   2    0.84    0.12 
   4  -1   2    0.98    0.17 
  -5   1  -2    7.07    0.44 
  -5   1  -2    6.96    0.42 
  -5   1  -2    7.39    0.54 
   5  -1   2    7.34    0.52 
   5  -1   2    6.56    0.44 
   5  -1   2    6.79    0.43 
  -6   1  -2    1.09    0.27 
  -6   1  -2    1.02    0.14 
  -6   1  -2    1.04    0.14 
  -6   1  -2    1.25    0.27 
   6  -1   2    1.01    0.23 
   6  -1   2    0.87    0.15 
   6  -1   2    1.00    0.16 
  -7   1  -2    0.56    0.30 
  -7   1  -2    0.32    0.28 
  -7   1  -2    0.28    0.09 
  -7   1  -2    0.25    0.10 
   7  -1   2    0.11    0.13 
   7  -1   2    0.44    0.21 
   7  -1   2    0.26    0.14 
  -8   1  -2    0.79    0.15 
  -8   1  -2    1.48    0.40 
  -8   1  -2    0.84    0.15 
  -8   1  -2    0.61    0.37 
   8  -1   2    0.67    0.26 
   8  -1   2    0.40    0.18 
   8  -1   2    1.12    0.30 
   8  -1   2    0.63    0.20 
  -9   1  -2    4.65    0.39 
  -9   1  -2    4.86    0.37 
  -9   1  -2    4.72    0.66 
   9  -1   2    5.01    0.62 
   9  -1   2    4.61    0.60 
 -10   1  -2   12.76    1.39 
 -10   1  -2   15.67    0.95 
 -10   1  -2   16.87    0.94 
  10  -1   2   14.21    1.16 
  10  -1   2   15.92    1.18 
 -11   1  -2    0.15    0.21 
 -11   1  -2   -0.05    0.20 
  11  -1   2   -0.68    0.45 
  11  -1   2   -0.04    0.44 
 -12   1  -2    0.57    0.27 
  12  -1   2    1.81    0.60 
  12  -1   2   -0.07    0.54 
  12   0  -2    0.47    0.59 
 -12   0   2   -0.03    0.23 
  11   0  -2    2.98    0.57 
 -11   0   2    3.14    0.40 
  10   0  -2    0.46    0.40 
 -10   0   2    0.12    0.17 
   9   0  -2    0.64    0.31 
   9   0  -2    0.46    0.40 
  -9   0   2    0.64    0.47 
  -9   0   2    0.63    0.16 
  -9   0   2   -0.09    0.43 
   8   0  -2    7.40    0.76 
   8   0  -2    7.84    0.68 
   8   0  -2    6.69    0.53 
  -8   0   2    7.07    0.73 
  -8   0   2    6.91    0.48 
  -8   0   2    6.89    0.77 
   7   0  -2    3.47    0.51 
   7   0  -2    4.03    0.48 
   7   0  -2    3.96    0.34 
  -7   0   2    3.88    0.50 
  -7   0   2    3.99    0.31 
  -7   0   2    4.20    0.52 
   6   0  -2   14.79    1.04 
   6   0  -2   15.01    0.91 
   6   0  -2   16.02    1.03 
  -6   0   2   16.43    0.90 
  -6   0   2   15.59    1.03 
  -6   0   2   16.84    1.01 
   5   0  -2   17.01    1.02 
   5   0  -2   15.09    1.03 
   5   0  -2   16.57    0.94 
  -5   0   2   16.78    0.93 
  -5   0   2   17.69    1.01 
  -5   0   2   15.83    1.03 
   4   0  -2   24.47    1.32 
   4   0  -2   24.46    1.38 
   4   0  -2   21.68    1.39 
  -4   0   2   25.40    1.37 
  -4   0   2   23.50    1.39 
  -4   0   2   25.19    1.32 
   3   0  -2    0.18    0.16 
   3   0  -2   -0.05    0.09 
   3   0  -2   -0.02    0.04 
  -3   0   2   -0.01    0.08 
  -3   0   2    0.06    0.08 
  -3   0   2    0.03    0.04 
   2   0  -2    1.19    0.10 
   2   0  -2    0.99    0.14 
   2   0  -2    1.10    0.14 
  -2   0   2    1.35    0.13 
  -2   0   2    1.07    0.14 
  -2   0   2    1.36    0.10 
   1   0  -2   84.55    4.36 
   1   0  -2   83.21    4.37 
   1   0  -2   81.90    4.36 
   1   0  -2   77.85    4.38 
  -1   0   2   86.11    4.36 
  -1   0   2   81.68    4.36 
  -1   0   2   83.09    4.38 
  -1   0   2   84.52    4.37 
   0   0  -2   67.57    3.57 
   0   0  -2   63.87    3.56 
   0   0  -2   72.29    3.57 
   0   0   2   71.56    3.57 
   0   0   2   65.55    3.56 
   0   0   2   67.75    3.56 
   0   0   2   64.81    3.57 
   0   0   2   67.91    3.57 
  -1   0  -2    2.24    0.14 
  -1   0  -2    2.31    0.14 
  -1   0  -2    2.28    0.15 
  -1   0  -2    2.33    0.15 
   1   0   2    2.26    0.15 
   1   0   2    2.21    0.14 
   1   0   2    2.32    0.14 
  -2   0  -2  111.13    5.95 
  -2   0  -2  112.34    5.98 
  -2   0  -2  113.56    5.95 
   2   0   2  110.61    5.95 
   2   0   2  114.43    5.96 
   2   0   2  112.61    5.98 
   2   0   2  114.43    5.95 
  -3   0  -2    0.91    0.10 
  -3   0  -2    0.90    0.15 
  -3   0  -2    0.93    0.10 
   3   0   2    0.98    0.11 
   3   0   2    0.88    0.11 
   3   0   2    1.15    0.16 
  -4   0  -2    0.38    0.08 
  -4   0  -2    0.41    0.08 
  -4   0  -2    0.21    0.14 
  -4   0  -2    0.37    0.14 
   4   0   2    0.43    0.09 
   4   0   2    0.42    0.09 
   4   0   2    0.18    0.11 
  -5   0  -2   16.50    1.01 
  -5   0  -2   16.21    0.92 
  -5   0  -2   15.05    1.01 
  -5   0  -2   16.69    0.90 
   5   0   2   15.90    0.92 
   5   0   2   16.47    1.00 
   5   0   2   16.12    0.93 
  -6   0  -2    2.52    0.35 
  -6   0  -2    2.43    0.20 
  -6   0  -2    2.80    0.22 
  -6   0  -2    2.34    0.37 
   6   0   2    2.51    0.25 
   6   0   2    1.81    0.28 
   6   0   2    2.45    0.25 
  -7   0  -2    8.40    0.81 
  -7   0  -2   10.83    0.61 
  -7   0  -2   10.82    0.63 
  -7   0  -2   11.16    0.82 
   7   0   2   10.44    0.66 
   7   0   2    9.70    0.75 
   7   0   2    9.30    0.64 
  -8   0  -2    0.01    0.10 
  -8   0  -2    0.00    0.11 
  -8   0  -2   -0.08    0.36 
  -8   0  -2    0.73    0.39 
   8   0   2    0.07    0.23 
   8   0   2   -0.04    0.16 
  -9   0  -2    0.38    0.15 
  -9   0  -2    0.73    0.49 
  -9   0  -2    0.25    0.12 
   9   0   2    0.21    0.31 
 -10   0  -2    0.85    0.19 
 -10   0  -2    0.99    0.21 
  10   0   2    1.52    0.40 
 -11   0  -2    0.99    0.23 
 -11   0  -2    1.25    0.23 
  11   0   2    0.71    0.45 
  11   0   2    1.01    0.48 
 -12   0  -2   -0.11    0.24 
 -12   0  -2    0.04    0.25 
  12   0   2   -0.11    0.52 
  12   0   2   -0.30    0.56 
 -13   0  -2   -0.19    0.29 
  13   0   2    0.24    0.71 
  12  -1  -2   -0.33    0.58 
 -12   1   2    0.36    0.26 
  11  -1  -2    1.78    0.51 
 -11   1   2    1.64    0.25 
  10  -1  -2    0.04    0.39 
 -10   1   2    0.28    0.64 
 -10   1   2    0.35    0.17 
   9  -1  -2    4.18    0.54 
  -9   1   2    3.80    0.34 
  -9   1   2    4.06    0.60 
  -9   1   2    3.75    0.58 
   8  -1  -2    0.32    0.33 
   8  -1  -2    0.08    0.18 
   8  -1  -2    0.60    0.28 
  -8   1   2    0.06    0.34 
  -8   1   2    0.05    0.36 
  -8   1   2    0.35    0.12 
   7  -1  -2    0.88    0.24 
   7  -1  -2    0.96    0.18 
   7  -1  -2    1.07    0.30 
  -7   1   2    1.09    0.31 
  -7   1   2    0.77    0.30 
  -7   1   2    1.08    0.15 
   6  -1  -2    6.53    0.58 
   6  -1  -2    6.86    0.46 
   6  -1  -2    7.22    0.57 
  -6   1   2    7.68    0.57 
  -6   1   2    5.96    0.57 
  -6   1   2    6.79    0.43 
   5  -1  -2    2.72    0.22 
   5  -1  -2    2.51    0.34 
   5  -1  -2    2.22    0.31 
  -5   1   2    2.28    0.31 
  -5   1   2    2.42    0.35 
  -5   1   2    2.55    0.20 
   4  -1  -2   47.21    2.88 
   4  -1  -2   53.76    2.88 
   4  -1  -2   54.28    2.82 
  -4   1   2   53.47    2.81 
  -4   1   2   50.48    2.87 
  -4   1   2   57.16    2.87 
   3  -1  -2   11.79    0.69 
   3  -1  -2   10.60    0.69 
   3  -1  -2   11.47    0.64 
  -3   1   2   11.92    0.67 
  -3   1   2   11.28    0.68 
  -3   1   2   11.73    0.63 
   2  -1  -2   17.66    0.95 
   2  -1  -2   17.36    0.92 
   2  -1  -2   15.30    0.95 
  -2   1   2   16.19    0.95 
  -2   1   2   17.34    0.92 
  -2   1   2   18.65    0.94 
   1  -1  -2  102.50    5.67 
  -1   1   2  112.41    5.66 
   0  -1  -2   -0.06    0.02 
   0   1   2   -0.05    0.03 
  -1  -1  -2  186.47    9.61 
  -1  -1  -2  179.51    9.60 
  -1  -1  -2  180.64    9.61 
   1   1   2  189.99    9.61 
   1   1   2  180.39    9.62 
   1   1   2  177.94    9.61 
  -2  -1  -2    2.11    0.15 
  -2  -1  -2    2.22    0.16 
  -2  -1  -2    2.38    0.19 
   2   1   2    2.34    0.17 
   2   1   2    2.42    0.19 
   2   1   2    2.24    0.15 
  -3  -1  -2   43.67    2.28 
  -3  -1  -2   38.96    2.34 
  -3  -1  -2   44.89    2.28 
  -3  -1  -2   42.38    2.33 
   3   1   2   43.16    2.28 
   3   1   2   42.44    2.32 
   3   1   2   42.05    2.29 
  -4  -1  -2   23.77    1.37 
  -4  -1  -2   21.26    1.37 
  -4  -1  -2   24.61    1.30 
  -4  -1  -2   24.47    1.29 
   4   1   2   23.03    1.31 
   4   1   2   24.45    1.36 
  -5  -1  -2    2.94    0.39 
  -5  -1  -2    3.60    0.26 
  -5  -1  -2    3.59    0.37 
  -5  -1  -2    3.42    0.25 
   5   1   2    3.19    0.27 
   5   1   2    3.29    0.26 
   5   1   2    3.47    0.33 
  -6  -1  -2   15.68    1.02 
  -6  -1  -2   15.96    0.92 
  -6  -1  -2   13.38    1.04 
  -6  -1  -2   16.50    0.90 
   6   1   2   16.88    1.02 
   6   1   2   15.97    0.92 
  -7  -1  -2    0.33    0.11 
  -7  -1  -2   -0.06    0.28 
  -7  -1  -2    0.41    0.12 
  -7  -1  -2    0.29    0.31 
   7   1   2    0.45    0.23 
   7   1   2    0.30    0.13 
  -8  -1  -2    5.01    0.35 
  -8  -1  -2    4.40    0.64 
  -8  -1  -2    4.70    0.37 
  -8  -1  -2    4.36    0.68 
   8   1   2    4.95    0.54 
   8   1   2    4.17    0.40 
  -9  -1  -2    3.22    0.64 
  -9  -1  -2    3.02    0.33 
  -9  -1  -2    3.22    0.30 
   9   1   2    3.72    0.52 
 -10  -1  -2    7.97    0.54 
 -10  -1  -2    7.35    0.59 
  10   1   2    9.00    0.84 
 -11  -1  -2    0.21    0.21 
 -11  -1  -2    0.14    0.17 
  11   1   2   -0.05    0.44 
 -12  -1  -2    4.16    0.45 
 -12  -1  -2    5.02    0.52 
  12   1   2    4.52    0.74 
  12   1   2    3.69    0.71 
 -13  -1  -2    0.17    0.31 
  13   1   2    0.62    0.77 
  13   1   2   -0.88    0.69 
  12  -2  -2    8.93    1.16 
  12  -2  -2    8.05    1.00 
 -12   2   2    9.99    0.78 
  11  -2  -2    1.06    0.52 
  11  -2  -2    1.00    0.52 
 -11   2   2    1.23    0.25 
  10  -2  -2    8.03    0.85 
 -10   2   2    6.14    0.97 
 -10   2   2    8.71    0.56 
 -10   2   2    7.69    0.86 
   9  -2  -2    6.61    0.70 
  -9   2   2    6.17    0.80 
  -9   2   2    6.78    0.79 
  -9   2   2    5.88    0.43 
   8  -2  -2   13.34    0.87 
   8  -2  -2   14.81    1.01 
   8  -2  -2   13.12    1.05 
  -8   2   2   14.77    0.82 
  -8   2   2   14.19    1.03 
  -8   2   2   13.80    1.03 
   7  -2  -2    0.24    0.21 
   7  -2  -2    0.40    0.16 
   7  -2  -2    0.37    0.28 
  -7   2   2    0.33    0.10 
  -7   2   2    0.66    0.27 
  -7   2   2    0.49    0.28 
   6  -2  -2    1.76    0.29 
   6  -2  -2    1.72    0.21 
   6  -2  -2    1.67    0.27 
  -6   2   2    1.64    0.27 
  -6   2   2    1.33    0.16 
  -6   2   2    1.43    0.27 
   5  -2  -2    0.29    0.15 
   5  -2  -2    0.16    0.09 
   5  -2  -2    0.05    0.16 
  -5   2   2    0.13    0.15 
  -5   2   2    0.12    0.15 
  -5   2   2    0.15    0.06 
   4  -2  -2    6.78    0.41 
   4  -2  -2    6.98    0.48 
  -4   2   2    7.19    0.46 
  -4   2   2    6.34    0.43 
  -4   2   2    6.56    0.46 
   3  -2  -2    8.04    0.49 
   3  -2  -2    6.75    0.47 
   3  -2  -2    7.54    0.43 
  -3   2   2    7.59    0.42 
  -3   2   2    8.16    0.47 
  -3   2   2    6.86    0.46 
   2  -2  -2   24.82    1.25 
   2  -2  -2   21.21    1.28 
   2  -2  -2   24.54    1.28 
  -2   2   2   23.52    1.27 
   1  -2  -2    4.75    0.27 
  -1   2   2    4.78    0.27 
   0  -2  -2    8.24    0.46 
   0   2   2    8.11    0.46 
  -1  -2  -2   51.86    2.70 
  -1  -2  -2   51.37    2.72 
  -1  -2  -2   50.64    2.70 
   1   2   2   51.98    2.72 
   1   2   2   50.18    2.70 
   1   2   2   51.52    2.71 
  -2  -2  -2   53.57    2.89 
  -2  -2  -2   54.35    2.85 
  -2  -2  -2   51.61    2.87 
   2   2   2   54.39    2.84 
   2   2   2   54.70    2.88 
   2   2   2   53.24    2.85 
  -3  -2  -2    7.33    0.47 
  -3  -2  -2    7.25    0.41 
  -3  -2  -2    5.71    0.44 
  -3  -2  -2    6.31    0.48 
   3   2   2    7.05    0.40 
   3   2   2    6.96    0.46 
  -4  -2  -2    8.83    0.73 
  -4  -2  -2   10.09    0.58 
  -4  -2  -2   10.26    0.65 
   4   2   2    9.44    0.57 
   4   2   2   10.22    0.64 
  -5  -2  -2    6.47    0.41 
  -5  -2  -2    5.95    0.51 
  -5  -2  -2    6.07    0.40 
  -5  -2  -2    5.40    0.53 
   5   2   2    6.55    0.49 
   5   2   2    6.35    0.41 
  -6  -2  -2   12.32    0.86 
  -6  -2  -2   12.98    0.74 
  -6  -2  -2   11.66    0.90 
  -6  -2  -2   12.49    0.75 
   6   2   2   12.44    0.75 
   6   2   2   13.14    0.85 
  -7  -2  -2   16.12    1.07 
  -7  -2  -2   15.44    0.91 
  -7  -2  -2   14.06    1.09 
  -7  -2  -2   15.33    0.89 
   7   2   2   14.79    0.91 
   7   2   2   15.94    1.03 
  -8  -2  -2    0.56    0.37 
  -8  -2  -2    0.84    0.18 
  -8  -2  -2    0.60    0.39 
  -8  -2  -2    0.98    0.16 
   8   2   2    0.65    0.26 
   8   2   2    1.02    0.19 
  -9  -2  -2   23.20    1.85 
  -9  -2  -2   29.58    1.57 
  -9  -2  -2   28.86    1.60 
   9   2   2   29.04    1.77 
 -10  -2  -2    6.71    0.49 
  10   2   2    7.36    0.81 
 -11  -2  -2   -0.21    0.17 
 -11  -2  -2   -0.23    0.21 
  11   2   2   -0.30    0.47 
 -12  -2  -2    3.80    0.46 
 -12  -2  -2    4.84    0.54 
  12   2   2    4.63    0.71 
 -13  -2  -2    0.25    0.32 
  13   2   2    0.52    0.74 
  13   2   2   -0.53    0.68 
  12  -3  -2    5.01    0.79 
  12  -3  -2    2.98    0.71 
 -12   3   2    4.71    0.48 
  11  -3  -2    2.49    0.60 
  11  -3  -2    2.93    0.62 
 -11   3   2    3.10    0.38 
  10  -3  -2    1.18    0.42 
  10  -3  -2    0.73    0.40 
 -10   3   2    1.36    0.60 
 -10   3   2    0.89    0.18 
 -10   3   2    0.88    0.53 
   9  -3  -2    5.97    0.72 
   9  -3  -2    6.88    0.69 
  -9   3   2    6.28    0.43 
  -9   3   2    4.97    0.73 
  -9   3   2    5.55    0.80 
   8  -3  -2    1.23    0.24 
   8  -3  -2    1.31    0.33 
  -8   3   2    1.35    0.37 
  -8   3   2    1.70    0.40 
  -8   3   2    1.15    0.16 
   7  -3  -2   17.40    1.22 
   7  -3  -2   19.66    1.13 
   7  -3  -2   19.26    1.23 
  -7   3   2   20.68    1.22 
  -7   3   2   20.48    1.08 
  -7   3   2   18.47    1.20 
   6  -3  -2   40.93    2.26 
   6  -3  -2   43.78    2.36 
   6  -3  -2   38.89    2.33 
  -6   3   2   43.46    2.33 
  -6   3   2   39.15    2.32 
  -6   3   2   42.88    2.23 
   5  -3  -2   15.78    0.88 
   5  -3  -2   15.83    0.96 
   5  -3  -2   14.39    0.95 
  -5   3   2   14.69    0.93 
  -5   3   2   16.68    0.94 
  -5   3   2   15.96    0.86 
   4  -3  -2   22.58    1.25 
   4  -3  -2   19.47    1.22 
   4  -3  -2   21.79    1.18 
  -4   3   2   20.48    1.20 
  -4   3   2   22.45    1.22 
  -4   3   2   22.44    1.16 
   3  -3  -2   15.95    0.91 
   3  -3  -2   13.64    0.88 
   3  -3  -2   15.65    0.86 
   3  -3  -2   16.34    0.85 
  -3   3   2   16.17    0.85 
  -3   3   2   16.95    0.88 
  -3   3   2   15.18    0.87 
   2  -3  -2   16.43    1.03 
   2  -3  -2   18.96    1.05 
   2  -3  -2   18.60    1.03 
   2  -3  -2   19.46    1.09 
   2  -3  -2   19.03    1.01 
  -2   3   2   21.26    1.02 
   1  -3  -2    1.72    0.17 
   1  -3  -2    1.95    0.11 
  -1   3   2    1.73    0.17 
   0  -3  -2   21.58    1.17 
   0   3   2   21.42    1.18 
  -1  -3  -2   14.34    0.78 
  -1  -3  -2   14.28    0.80 
  -1  -3  -2   14.67    0.77 
   1   3   2   14.08    0.78 
   1   3   2   14.24    0.78 
   1   3   2   14.43    0.76 
  -2  -3  -2   15.59    1.01 
  -2  -3  -2   17.37    0.99 
  -2  -3  -2   17.94    0.94 
  -2  -3  -2   17.12    0.93 
   2   3   2   17.56    0.98 
   2   3   2   17.85    0.94 
   2   3   2   17.92    0.94 
  -3  -3  -2    4.06    0.30 
  -3  -3  -2    4.36    0.28 
  -3  -3  -2    3.85    0.37 
  -3  -3  -2    4.40    0.34 
   3   3   2    4.77    0.34 
   3   3   2    4.41    0.26 
  -4  -3  -2   11.67    0.70 
  -4  -3  -2   10.03    0.77 
  -4  -3  -2   11.54    0.75 
   4   3   2   12.14    0.74 
   4   3   2   12.14    0.67 
   4   3   2   12.36    0.66 
  -5  -3  -2    4.02    0.28 
  -5  -3  -2    3.55    0.39 
  -5  -3  -2    3.29    0.43 
  -5  -3  -2    3.59    0.29 
   5   3   2    3.58    0.27 
   5   3   2    3.82    0.38 
  -6  -3  -2    5.38    0.53 
  -6  -3  -2    6.07    0.40 
  -6  -3  -2    6.02    0.41 
  -6  -3  -2    4.76    0.57 
   6   3   2    5.85    0.50 
   6   3   2    5.74    0.40 
  -7  -3  -2    4.35    0.35 
  -7  -3  -2    4.10    0.57 
  -7  -3  -2    3.79    0.53 
  -7  -3  -2    4.32    0.34 
   7   3   2    4.55    0.49 
   7   3   2    4.40    0.35 
  -8  -3  -2   -0.40    0.37 
  -8  -3  -2    0.20    0.12 
  -8  -3  -2    0.28    0.13 
  -8  -3  -2    0.10    0.36 
   8   3   2   -0.07    0.16 
   8   3   2    0.12    0.26 
  -9  -3  -2    3.60    0.32 
  -9  -3  -2    2.85    0.34 
   9   3   2    3.29    0.46 
 -10  -3  -2    0.90    0.19 
 -10  -3  -2    1.10    0.23 
  10   3   2    0.35    0.41 
 -11  -3  -2    2.57    0.33 
 -11  -3  -2    1.97    0.27 
  11   3   2    2.42    0.53 
 -12  -3  -2    3.30    0.43 
 -12  -3  -2    3.62    0.42 
  12   3   2    4.10    0.70 
 -13  -3  -2    0.09    0.33 
  13   3   2   -1.63    0.75 
  12  -4  -2    0.49    0.62 
  12  -4  -2    1.21    0.66 
  11  -4  -2    0.94    0.48 
  11  -4  -2    0.52    0.51 
 -11   4   2    0.14    0.19 
  10  -4  -2    0.54    0.41 
  10  -4  -2   -0.16    0.40 
 -10   4   2    0.05    0.16 
 -10   4   2   -0.72    0.54 
 -10   4   2    0.57    0.51 
   9  -4  -2    4.33    0.64 
   9  -4  -2    4.33    0.62 
  -9   4   2    4.58    0.57 
  -9   4   2    5.61    0.77 
  -9   4   2    5.00    0.37 
   8  -4  -2    0.15    0.25 
   8  -4  -2    0.40    0.20 
   8  -4  -2    0.27    0.29 
  -8   4   2   -0.05    0.31 
  -8   4   2    0.30    0.11 
  -8   4   2    0.56    0.37 
   7  -4  -2    6.77    0.59 
   7  -4  -2    6.54    0.63 
   7  -4  -2    6.63    0.49 
  -7   4   2    6.94    0.42 
  -7   4   2    7.52    0.62 
  -7   4   2    6.14    0.56 
   6  -4  -2    2.64    0.34 
   6  -4  -2    2.72    0.37 
   6  -4  -2    2.60    0.38 
   6  -4  -2    2.49    0.25 
  -6   4   2    2.62    0.38 
  -6   4   2    2.55    0.20 
  -6   4   2    2.27    0.32 
   5  -4  -2    4.66    0.32 
   5  -4  -2    4.49    0.40 
   5  -4  -2    4.66    0.28 
   5  -4  -2    4.56    0.43 
   5  -4  -2    3.99    0.43 
  -5   4   2    4.81    0.29 
  -5   4   2    4.90    0.40 
  -5   4   2    4.59    0.35 
   4  -4  -2    3.26    0.21 
   4  -4  -2    2.84    0.27 
   4  -4  -2    2.96    0.22 
   4  -4  -2    3.17    0.34 
   4  -4  -2    2.94    0.29 
  -4   4   2    3.22    0.20 
  -4   4   2    3.15    0.28 
  -4   4   2    2.80    0.23 
   3  -4  -2    0.76    0.10 
   3  -4  -2    0.62    0.11 
   3  -4  -2    0.49    0.13 
   3  -4  -2    0.67    0.08 
  -3   4   2    0.79    0.09 
   2  -4  -2    0.15    0.07 
   2  -4  -2    0.11    0.09 
   2  -4  -2    0.19    0.04 
   2  -4  -2    0.03    0.08 
   1  -4  -2   55.28    2.89 
   1  -4  -2   54.11    2.90 
  -1   4   2   54.57    2.95 
   0  -4  -2    2.65    0.19 
   0  -4  -2    3.09    0.22 
   0  -4  -2    2.84    0.17 
   0   4   2    3.12    0.23 
  -1  -4  -2    0.87    0.10 
  -1  -4  -2    0.80    0.14 
  -1  -4  -2    1.08    0.13 
  -1  -4  -2    0.92    0.07 
   1   4   2    0.95    0.07 
   1   4   2    1.07    0.12 
   1   4   2    0.81    0.12 
  -2  -4  -2    2.90    0.18 
  -2  -4  -2    3.10    0.25 
  -2  -4  -2    2.47    0.27 
  -2  -4  -2    2.92    0.18 
   2   4   2    2.75    0.24 
   2   4   2    2.94    0.20 
   2   4   2    2.80    0.17 
  -3  -4  -2   13.59    0.75 
  -3  -4  -2   12.05    0.86 
  -3  -4  -2   13.72    0.77 
  -3  -4  -2   13.63    0.83 
   3   4   2   14.79    0.83 
   3   4   2   13.98    0.75 
   3   4   2   13.74    0.75 
  -4  -4  -2   58.98    3.71 
  -4  -4  -2   68.28    3.69 
  -4  -4  -2   69.04    3.62 
   4   4   2   71.25    3.59 
   4   4   2   69.47    3.69 
   4   4   2   68.40    3.60 
  -5  -4  -2    2.42    0.35 
  -5  -4  -2    2.66    0.23 
  -5  -4  -2    2.51    0.40 
  -5  -4  -2    2.67    0.26 
   5   4   2    2.82    0.33 
   5   4   2    2.09    0.28 
  -6  -4  -2    0.86    0.17 
  -6  -4  -2    0.62    0.28 
  -6  -4  -2    0.90    0.15 
  -6  -4  -2    0.62    0.26 
   6   4   2    1.19    0.15 
   6   4   2    0.94    0.15 
   6   4   2    1.04    0.23 
  -7  -4  -2   -0.09    0.10 
  -7  -4  -2    0.20    0.29 
  -7  -4  -2    0.51    0.35 
  -7  -4  -2    0.16    0.14 
   7   4   2    0.21    0.22 
   7   4   2    0.05    0.12 
   7   4   2    0.07    0.12 
  -8  -4  -2   22.80    1.47 
  -8  -4  -2   23.65    1.30 
  -8  -4  -2   22.51    1.30 
  -8  -4  -2   18.86    1.51 
   8   4   2   22.69    1.29 
   8   4   2   23.93    1.47 
   8   4   2   21.27    1.27 
  -9  -4  -2    0.67    0.18 
  -9  -4  -2    0.46    0.18 
   9   4   2    0.44    0.34 
   9   4   2    0.30    0.20 
 -10  -4  -2    1.89    0.27 
 -10  -4  -2    1.73    0.26 
  10   4   2    1.50    0.44 
 -11  -4  -2    1.11    0.26 
 -11  -4  -2    0.74    0.22 
  11   4   2    0.83    0.51 
 -12  -4  -2    2.46    0.37 
 -12  -4  -2    2.41    0.32 
  12   4   2    3.45    0.68 
 -13  -4  -2    0.04    0.33 
  13   4   2   -0.23    0.78 
  12  -5  -2    0.42    0.73 
  11  -5  -2    0.23    0.49 
  11  -5  -2    0.64    0.58 
  10  -5  -2    4.54    0.62 
  10  -5  -2    3.88    0.61 
 -10   5   2    3.62    0.36 
   9  -5  -2    2.21    0.45 
   9  -5  -2    2.38    0.46 
  -9   5   2    1.72    0.50 
  -9   5   2    1.93    0.25 
  -9   5   2    2.07    0.42 
   8  -5  -2    0.02    0.24 
   8  -5  -2   -0.11    0.27 
   8  -5  -2    0.62    0.31 
  -8   5   2    0.31    0.35 
  -8   5   2    0.24    0.27 
  -8   5   2    0.02    0.11 
   7  -5  -2    1.53    0.31 
   7  -5  -2    1.22    0.17 
   7  -5  -2    1.17    0.21 
   7  -5  -2    1.10    0.29 
  -7   5   2    1.50    0.32 
  -7   5   2    1.31    0.15 
   6  -5  -2   29.07    1.75 
   6  -5  -2   29.55    1.58 
   6  -5  -2   29.98    1.72 
   6  -5  -2   28.95    1.62 
  -6   5   2   27.78    1.62 
  -6   5   2   29.96    1.58 
   5  -5  -2   -0.05    0.08 
   5  -5  -2   -0.06    0.14 
   5  -5  -2    0.14    0.17 
   5  -5  -2    0.15    0.08 
  -5   5   2    0.08    0.10 
  -5   5   2    0.01    0.16 
  -5   5   2    0.00    0.10 
   4  -5  -2    1.42    0.20 
   4  -5  -2    1.47    0.24 
   4  -5  -2    1.11    0.14 
   4  -5  -2    1.37    0.15 
  -4   5   2    1.46    0.13 
  -4   5   2    1.17    0.18 
   3  -5  -2   85.33    4.49 
   3  -5  -2   83.40    4.43 
   3  -5  -2   83.20    4.46 
   3  -5  -2   83.06    4.53 
   2  -5  -2   34.56    1.89 
   2  -5  -2   33.09    1.90 
   2  -5  -2   35.74    1.86 
  -2   5   2   35.75    1.94 
   1  -5  -2    3.45    0.25 
   1  -5  -2    3.31    0.22 
  -1   5   2    3.10    0.28 
   0  -5  -2    7.92    0.46 
   0  -5  -2    7.93    0.44 
   0  -5  -2    7.42    0.48 
   0  -5  -2    7.77    0.49 
   0   5   2    7.97    0.50 
  -1  -5  -2   32.03    1.96 
  -1  -5  -2   36.29    1.92 
  -1  -5  -2   36.23    1.93 
  -1  -5  -2   36.03    1.89 
   1   5   2   36.44    1.92 
   1   5   2   35.98    1.88 
   1   5   2   35.56    1.93 
  -2  -5  -2    0.13    0.05 
  -2  -5  -2    0.18    0.11 
  -2  -5  -2    0.15    0.04 
  -2  -5  -2    0.25    0.13 
   2   5   2    0.19    0.11 
   2   5   2    0.15    0.04 
   2   5   2    0.13    0.07 
  -3  -5  -2    1.77    0.25 
  -3  -5  -2    1.61    0.15 
  -3  -5  -2    1.46    0.25 
   3   5   2    2.02    0.24 
   3   5   2    1.76    0.16 
   3   5   2    1.53    0.13 
  -4  -5  -2    0.19    0.08 
  -4  -5  -2    0.30    0.16 
  -4  -5  -2    0.42    0.19 
   4   5   2    0.58    0.09 
   4   5   2    0.32    0.15 
   4   5   2    0.41    0.08 
  -5  -5  -2   12.99    0.73 
  -5  -5  -2   12.29    0.83 
  -5  -5  -2   10.49    0.87 
   5   5   2   12.05    0.71 
   5   5   2   12.37    0.70 
   5   5   2   13.01    0.82 
  -6  -5  -2    7.22    0.64 
  -6  -5  -2    6.01    0.66 
  -6  -5  -2    7.23    0.52 
  -6  -5  -2    6.95    0.48 
   6   5   2    7.24    0.45 
   6   5   2    7.31    0.46 
   6   5   2    7.96    0.61 
  -7  -5  -2   17.56    1.04 
  -7  -5  -2   16.90    1.16 
  -7  -5  -2   15.70    1.21 
  -7  -5  -2   17.75    1.02 
   7   5   2   17.17    0.99 
   7   5   2   18.46    1.16 
   7   5   2   16.46    0.99 
  -8  -5  -2   12.22    1.20 
  -8  -5  -2   15.65    0.94 
  -8  -5  -2   15.65    0.94 
   8   5   2   17.44    1.10 
   8   5   2   14.54    0.90 
  -9  -5  -2    1.39    0.24 
  -9  -5  -2    1.42    0.24 
   9   5   2    0.91    0.38 
   9   5   2    1.52    0.23 
 -10  -5  -2    0.17    0.20 
 -10  -5  -2    0.28    0.20 
  10   5   2    0.06    0.40 
 -11  -5  -2    5.22    0.49 
 -11  -5  -2    4.26    0.49 
  11   5   2    5.24    0.73 
 -12  -5  -2    0.20    0.25 
 -12  -5  -2    0.16    0.27 
  12   5   2   -0.49    0.60 
  11  -6  -2    0.33    0.58 
  11  -6  -2    0.86    0.54 
  10  -6  -2   -0.06    0.47 
  10  -6  -2    0.34    0.44 
 -10   6   2    0.82    0.19 
   9  -6  -2    1.21    0.46 
   9  -6  -2    1.52    0.47 
  -9   6   2    1.37    0.35 
  -9   6   2    0.19    0.45 
  -9   6   2    1.38    0.18 
   8  -6  -2    1.89    0.47 
   8  -6  -2    1.53    0.37 
   8  -6  -2    1.91    0.24 
  -8   6   2    2.07    0.40 
  -8   6   2    2.03    0.23 
  -8   6   2    2.32    0.32 
   7  -6  -2    0.84    0.28 
   7  -6  -2    0.74    0.29 
   7  -6  -2    1.07    0.14 
   7  -6  -2    1.06    0.22 
  -7   6   2    0.50    0.20 
  -7   6   2    0.98    0.14 
  -7   6   2    1.16    0.30 
   6  -6  -2    7.09    0.58 
   6  -6  -2    6.85    0.48 
   6  -6  -2    6.95    0.44 
   6  -6  -2    6.85    0.65 
  -6   6   2    7.35    0.56 
  -6   6   2    7.32    0.44 
   5  -6  -2    0.10    0.09 
   5  -6  -2    0.20    0.15 
   5  -6  -2    0.22    0.10 
   5  -6  -2    0.18    0.19 
  -5   6   2    0.01    0.08 
  -5   6   2    0.00    0.17 
   4  -6  -2    0.10    0.14 
   4  -6  -2    0.00    0.13 
   4  -6  -2    0.09    0.09 
   4  -6  -2    0.18    0.08 
   3  -6  -2    9.41    0.66 
   3  -6  -2    9.48    0.59 
   3  -6  -2    9.15    0.59 
   3  -6  -2    9.85    0.54 
   2  -6  -2   20.01    1.03 
   2  -6  -2   18.09    1.08 
   2  -6  -2   18.30    1.12 
  -2   6   2   18.74    1.12 
   1  -6  -2   61.80    3.32 
   1  -6  -2   61.97    3.26 
   1  -6  -2   60.45    3.25 
  -1   6   2   60.35    3.32 
   0  -6  -2   28.01    1.49 
   0  -6  -2   23.50    1.50 
   0  -6  -2   29.02    1.46 
   0  -6  -2   28.05    1.52 
   0   6   2   27.80    1.53 
  -1  -6  -2    1.66    0.21 
  -1  -6  -2    2.01    0.19 
  -1  -6  -2    1.57    0.25 
   1   6   2    1.83    0.22 
   1   6   2    2.10    0.15 
   1   6   2    2.13    0.21 
  -2  -6  -2   81.04    4.93 
  -2  -6  -2   94.78    4.86 
  -2  -6  -2   94.48    4.84 
  -2  -6  -2   90.74    4.90 
   2   6   2   92.30    4.83 
   2   6   2   94.43    4.90 
   2   6   2   92.76    4.88 
  -3  -6  -2    1.37    0.22 
  -3  -6  -2    1.36    0.14 
  -3  -6  -2    1.53    0.13 
  -3  -6  -2    1.31    0.25 
   3   6   2    1.25    0.20 
   3   6   2    1.42    0.12 
   3   6   2    1.35    0.17 
  -4  -6  -2   28.72    1.55 
  -4  -6  -2   28.74    1.64 
  -4  -6  -2   28.81    1.54 
  -4  -6  -2   24.71    1.67 
   4   6   2   28.70    1.53 
   4   6   2   29.31    1.63 
  -5  -6  -2   20.59    1.24 
  -5  -6  -2   17.55    1.27 
  -5  -6  -2   20.27    1.13 
   5   6   2   20.04    1.11 
   5   6   2   19.84    1.11 
   5   6   2   21.20    1.23 
  -6  -6  -2    5.34    0.56 
  -6  -6  -2    5.47    0.45 
  -6  -6  -2    5.37    0.40 
  -6  -6  -2    5.26    0.62 
   6   6   2    6.13    0.54 
   6   6   2    5.86    0.39 
   6   6   2    5.43    0.38 
  -7  -6  -2    6.58    0.48 
  -7  -6  -2    6.31    0.53 
  -7  -6  -2    5.33    0.73 
  -7  -6  -2    6.63    0.68 
   7   6   2    6.74    0.45 
   7   6   2    6.19    0.45 
   7   6   2    7.29    0.64 
  -8  -6  -2    4.81    0.45 
  -8  -6  -2    4.48    0.40 
   8   6   2    5.72    0.64 
   8   6   2    4.65    0.39 
   8   6   2    4.10    0.43 
  -9  -6  -2    1.58    0.29 
  -9  -6  -2    1.60    0.26 
   9   6   2    1.63    0.42 
   9   6   2    1.58    0.25 
 -10  -6  -2    0.01    0.21 
 -10  -6  -2   -0.10    0.20 
  10   6   2    0.31    0.43 
 -11  -6  -2    1.67    0.31 
 -11  -6  -2    1.55    0.30 
  11   6   2    2.27    0.58 
 -12  -6  -2    1.41    0.33 
 -12  -6  -2    2.09    0.34 
  12   6   2    1.92    0.69 
  11  -7  -2    1.41    0.58 
  11  -7  -2   -0.05    0.61 
  10  -7  -2   -0.25    0.49 
  10  -7  -2   -0.17    0.45 
   9  -7  -2    2.93    0.48 
   9  -7  -2    2.14    0.52 
  -9   7   2    2.15    0.32 
   8  -7  -2    3.99    0.58 
   8  -7  -2    4.16    0.34 
   8  -7  -2    4.71    0.59 
  -8   7   2    4.70    0.61 
   7  -7  -2    1.80    0.35 
   7  -7  -2    1.67    0.23 
   7  -7  -2    1.96    0.43 
   7  -7  -2    1.76    0.26 
  -7   7   2    1.87    0.23 
   6  -7  -2    1.14    0.24 
   6  -7  -2    1.00    0.31 
   6  -7  -2    1.02    0.18 
   6  -7  -2    1.20    0.16 
  -6   7   2    0.86    0.24 
   5  -7  -2   11.89    0.78 
   5  -7  -2   11.47    0.85 
   5  -7  -2   11.71    0.69 
   5  -7  -2   11.67    0.70 
   4  -7  -2   12.05    0.71 
   4  -7  -2   11.72    0.67 
   4  -7  -2   11.07    0.81 
   4  -7  -2   11.79    0.74 
   3  -7  -2   -0.03    0.07 
   3  -7  -2    0.08    0.12 
   3  -7  -2    0.02    0.10 
   3  -7  -2   -0.06    0.14 
   2  -7  -2   17.86    1.09 
   2  -7  -2   18.91    1.13 
   2  -7  -2   18.70    1.03 
   2  -7  -2   18.88    1.05 
  -2   7   2   19.03    1.14 
   1  -7  -2   21.56    1.25 
   1  -7  -2   21.23    1.19 
   1  -7  -2   21.68    1.18 
  -1   7   2   21.74    1.27 
   0  -7  -2   25.61    1.42 
   0  -7  -2   27.08    1.36 
   0  -7  -2   25.55    1.40 
   0  -7  -2   22.13    1.40 
   0   7   2   25.51    1.44 
  -1  -7  -2    2.95    0.24 
  -1  -7  -2    2.62    0.18 
  -1  -7  -2    2.85    0.27 
  -1  -7  -2    2.23    0.30 
   1   7   2    2.95    0.28 
   1   7   2    2.69    0.25 
   1   7   2    2.40    0.19 
  -2  -7  -2   45.14    2.33 
  -2  -7  -2   45.12    2.30 
   2   7   2   43.25    2.29 
   2   7   2   38.75    2.39 
  -3  -7  -2   15.60    0.91 
  -3  -7  -2   14.60    0.81 
  -3  -7  -2   14.19    0.81 
  -3  -7  -2   12.60    0.94 
   3   7   2   13.59    0.84 
   3   7   2   15.72    0.89 
  -4  -7  -2    1.01    0.28 
  -4  -7  -2    1.21    0.15 
  -4  -7  -2    1.25    0.25 
   4   7   2    1.48    0.20 
   4   7   2    1.42    0.25 
   4   7   2    1.34    0.14 
  -5  -7  -2   27.53    1.69 
  -5  -7  -2   29.10    1.59 
  -5  -7  -2   26.02    1.73 
   5   7   2   27.54    1.55 
   5   7   2   30.15    1.58 
   5   7   2   30.37    1.69 
  -6  -7  -2    0.32    0.27 
  -6  -7  -2   -0.37    0.30 
  -6  -7  -2    0.08    0.11 
   6   7   2    0.03    0.11 
   6   7   2    0.06    0.10 
   6   7   2    0.49    0.25 
  -7  -7  -2   18.78    1.54 
  -7  -7  -2   22.02    1.36 
  -7  -7  -2   23.32    1.47 
  -7  -7  -2   23.57    1.32 
   7   7   2   24.05    1.47 
   7   7   2   22.51    1.28 
   7   7   2   23.15    1.28 
  -8  -7  -2    9.37    0.72 
  -8  -7  -2   10.26    0.69 
   8   7   2   10.74    0.88 
   8   7   2    9.72    0.65 
  -9  -7  -2    4.17    0.44 
  -9  -7  -2    4.76    0.51 
   9   7   2    5.20    0.47 
   9   7   2    6.47    0.75 
 -10  -7  -2    0.32    0.23 
 -10  -7  -2    0.28    0.26 
  10   7   2    0.60    0.48 
 -11  -7  -2    1.77    0.33 
 -11  -7  -2    0.94    0.29 
  11   7   2    0.51    0.56 
 -12  -7  -2    1.84    0.34 
 -12  -7  -2    1.51    0.45 
  12   7   2    1.39    0.71 
  11  -8  -2    0.38    0.58 
  11  -8  -2   -0.77    0.69 
  10  -8  -2   -0.02    0.45 
  10  -8  -2    1.15    0.61 
   9  -8  -2    0.09    0.38 
   9  -8  -2    0.21    0.47 
   8  -8  -2    0.68    0.34 
   8  -8  -2    0.80    0.19 
   8  -8  -2    0.86    0.42 
   7  -8  -2    1.94    0.36 
   7  -8  -2    1.81    0.22 
   7  -8  -2    1.26    0.25 
   7  -8  -2    1.57    0.50 
   6  -8  -2    3.13    0.44 
   6  -8  -2    3.11    0.47 
   6  -8  -2    2.73    0.31 
   6  -8  -2    3.48    0.31 
   5  -8  -2    0.18    0.12 
   5  -8  -2   -0.08    0.19 
   5  -8  -2   -0.37    0.21 
   5  -8  -2    0.04    0.13 
   4  -8  -2    0.49    0.16 
   4  -8  -2    0.46    0.10 
   4  -8  -2    0.43    0.16 
   4  -8  -2    0.35    0.21 
   3  -8  -2    1.85    0.24 
   3  -8  -2    1.74    0.18 
   3  -8  -2    2.08    0.27 
   3  -8  -2    1.74    0.28 
  -3   8   2    1.94    0.29 
   2  -8  -2    0.63    0.18 
   2  -8  -2    0.61    0.11 
   2  -8  -2    0.63    0.17 
  -2   8   2    0.70    0.21 
   1  -8  -2    2.56    0.23 
   1  -8  -2    2.37    0.29 
   1  -8  -2    2.58    0.20 
  -1   8   2    2.72    0.34 
   0  -8  -2   54.52    2.95 
   0  -8  -2   48.57    2.92 
   0  -8  -2   55.34    2.92 
   0  -8  -2   56.18    2.87 
   0   8   2   55.47    2.97 
  -1  -8  -2   13.98    1.04 
  -1  -8  -2   13.35    0.92 
  -1  -8  -2   16.09    0.90 
  -1  -8  -2   15.97    0.84 
   1   8   2   15.58    0.93 
   1   8   2   14.74    0.84 
   1   8   2   16.12    0.89 
  -2  -8  -2   35.82    1.98 
  -2  -8  -2   36.29    1.94 
  -2  -8  -2   32.00    2.01 
  -2  -8  -2   36.35    1.90 
   2   8   2   35.39    1.97 
   2   8   2   35.03    1.90 
   2   8   2   37.01    1.97 
  -3  -8  -2    2.52    0.40 
  -3  -8  -2    2.35    0.31 
  -3  -8  -2    2.20    0.20 
  -3  -8  -2    2.16    0.19 
   3   8   2    2.34    0.17 
   3   8   2    2.29    0.32 
   3   8   2    2.58    0.27 
  -4  -8  -2    0.39    0.10 
  -4  -8  -2    0.39    0.09 
  -4  -8  -2    0.57    0.23 
  -4  -8  -2    0.40    0.27 
   4   8   2    0.39    0.20 
   4   8   2    0.44    0.14 
   4   8   2    0.35    0.08 
  -5  -8  -2    3.15    0.42 
  -5  -8  -2    2.73    0.45 
  -5  -8  -2    3.16    0.27 
  -5  -8  -2    3.44    0.27 
   5   8   2    3.45    0.33 
   5   8   2    3.49    0.44 
   5   8   2    2.98    0.25 
  -6  -8  -2    3.05    0.51 
  -6  -8  -2    3.81    0.47 
  -6  -8  -2    3.12    0.30 
   6   8   2    2.98    0.27 
   6   8   2    3.14    0.34 
   6   8   2    3.08    0.41 
  -7  -8  -2   11.63    0.77 
  -7  -8  -2   10.68    1.37 
   7   8   2   13.64    0.96 
   7   8   2   12.19    0.74 
   7   8   2   11.78    0.76 
  -8  -8  -2    0.05    0.17 
  -8  -8  -2    0.50    0.23 
   8   8   2    0.29    0.19 
   8   8   2    0.11    0.35 
  -9  -8  -2    0.64    0.27 
  -9  -8  -2    0.98    0.23 
   9   8   2    1.84    0.45 
   9   8   2    0.29    0.25 
 -10  -8  -2    3.83    0.52 
 -10  -8  -2    3.65    0.46 
  10   8   2    4.54    0.66 
 -11  -8  -2    0.16    0.27 
  11   8   2    0.28    0.61 
 -12  -8  -2    1.23    0.34 
 -12  -8  -2    0.84    0.38 
  12   8   2   -0.15    0.71 
  10  -9  -2    0.83    0.52 
  10  -9  -2   -1.16    0.57 
   9  -9  -2    4.63    0.58 
   9  -9  -2    3.18    0.65 
   8  -9  -2    0.01    0.19 
   8  -9  -2   -0.38    0.38 
   7  -9  -2    0.06    0.18 
   7  -9  -2   -0.03    0.27 
   7  -9  -2    0.08    0.36 
   6  -9  -2    9.87    0.68 
   6  -9  -2   10.94    0.90 
   6  -9  -2   10.91    0.78 
   6  -9  -2   11.11    0.68 
   5  -9  -2    2.53    0.27 
   5  -9  -2    2.33    0.29 
   5  -9  -2    3.40    0.50 
   5  -9  -2    2.51    0.32 
   4  -9  -2    3.64    0.48 
   4  -9  -2    3.91    0.36 
   4  -9  -2    3.42    0.28 
   4  -9  -2    2.96    0.36 
   3  -9  -2    4.57    0.43 
   3  -9  -2    4.18    0.30 
   3  -9  -2    4.52    0.46 
   3  -9  -2    3.62    0.34 
  -3   9   2    4.45    0.51 
   2  -9  -2   31.83    1.76 
   2  -9  -2   32.14    1.86 
   2  -9  -2   31.24    1.84 
   2  -9  -2   32.43    1.75 
  -2   9   2   32.77    1.88 
   1  -9  -2    1.78    0.25 
   1  -9  -2    1.53    0.16 
   1  -9  -2    1.68    0.21 
   1  -9  -2    1.67    0.26 
  -1   9   2    1.53    0.26 
   0  -9  -2   10.39    0.57 
   0  -9  -2   10.63    0.64 
   0  -9  -2    8.68    0.64 
   0  -9  -2   10.17    0.67 
   0   9   2   10.31    0.71 
  -1  -9  -2    8.36    0.56 
  -1  -9  -2    8.94    0.59 
  -1  -9  -2    8.70    0.49 
  -1  -9  -2    7.25    0.62 
   1   9   2    8.46    0.51 
   1   9   2    8.96    0.57 
   1   9   2    8.96    0.63 
  -2  -9  -2    3.59    0.30 
  -2  -9  -2    3.88    0.25 
  -2  -9  -2    4.15    0.42 
  -2  -9  -2    3.27    0.44 
   2   9   2    4.18    0.37 
   2   9   2    3.24    0.37 
   2   9   2    3.76    0.26 
  -3  -9  -2    0.11    0.29 
  -3  -9  -2    0.18    0.09 
  -3  -9  -2    0.20    0.08 
  -3  -9  -2    0.15    0.22 
   3   9   2    0.06    0.17 
   3   9   2   -0.03    0.20 
   3   9   2    0.28    0.08 
  -4  -9  -2   34.90    1.98 
  -4  -9  -2   34.31    1.86 
  -4  -9  -2   29.26    2.01 
  -4  -9  -2   34.66    1.86 
   4   9   2   36.39    1.97 
   4   9   2   34.15    1.90 
   4   9   2   33.67    1.83 
  -5  -9  -2    0.96    0.15 
  -5  -9  -2    0.86    0.33 
  -5  -9  -2    0.98    0.39 
  -5  -9  -2    0.82    0.15 
   5   9   2    1.01    0.14 
   5   9   2    1.31    0.23 
   5   9   2    1.00    0.28 
  -6  -9  -2    0.86    0.37 
  -6  -9  -2    1.21    0.21 
  -6  -9  -2    1.52    0.52 
   6   9   2    1.06    0.17 
   6   9   2    1.53    0.24 
   6   9   2    0.80    0.32 
  -7  -9  -2   12.89    0.82 
   7   9   2   13.14    1.00 
   7   9   2   12.38    0.83 
   7   9   2   12.55    0.77 
  -8  -9  -2    5.85    0.74 
  -8  -9  -2    7.06    0.63 
   8   9   2    6.09    0.57 
   8   9   2    7.51    0.82 
  -9  -9  -2    8.59    0.67 
  -9  -9  -2    7.85    0.72 
 -10  -9  -2    0.15    0.55 
 -10  -9  -2   -0.05    0.23 
  10   9   2   -0.31    0.54 
 -11  -9  -2    4.06    0.57 
 -11  -9  -2    4.26    0.63 
  11   9   2    4.91    0.83 
 -12  -9  -2    0.57    0.36 
 -12  -9  -2    0.05    0.39 
  12   9   2    1.24    0.80 
  10 -10  -2    0.73    0.55 
  10 -10  -2    1.26    0.66 
   9 -10  -2   -0.01    0.50 
   9 -10  -2   -0.20    0.44 
   8 -10  -2    0.32    0.38 
   8 -10  -2    1.21    0.48 
   7 -10  -2    1.44    0.42 
   7 -10  -2    1.41    0.26 
   7 -10  -2    1.47    0.34 
   6 -10  -2    0.62    0.37 
   6 -10  -2    0.78    0.21 
   6 -10  -2    0.66    0.22 
   6 -10  -2    0.50    0.25 
   5 -10  -2    2.26    0.40 
   5 -10  -2    2.65    0.33 
   5 -10  -2    2.12    0.29 
   5 -10  -2    3.19    0.39 
   4 -10  -2    1.14    0.21 
   4 -10  -2    1.24    0.17 
   4 -10  -2    0.79    0.24 
   4 -10  -2    1.25    0.29 
   3 -10  -2   10.63    0.76 
   3 -10  -2   10.48    0.66 
   3 -10  -2   10.17    0.78 
   3 -10  -2   10.82    0.64 
  -3  10   2   10.60    0.85 
   2 -10  -2   13.12    0.76 
   2 -10  -2   12.98    0.76 
   2 -10  -2   12.78    0.87 
   2 -10  -2   13.43    0.88 
  -2  10   2   11.55    0.91 
   1 -10  -2    0.23    0.16 
   1 -10  -2    0.04    0.12 
   1 -10  -2   -0.02    0.22 
   1 -10  -2    0.08    0.08 
  -1  10   2    0.12    0.22 
   0 -10  -2    1.45    0.24 
   0 -10  -2    1.01    0.23 
   0 -10  -2    1.58    0.22 
   0 -10  -2    1.16    0.14 
   0  10   2    1.61    0.29 
  -1 -10  -2   22.98    1.53 
  -1 -10  -2   26.91    1.42 
  -1 -10  -2   26.79    1.51 
  -1 -10  -2   27.17    1.50 
   1  10   2   27.37    1.56 
   1  10   2   25.06    1.43 
   1  10   2   27.24    1.50 
  -2 -10  -2    3.98    0.32 
  -2 -10  -2    3.76    0.27 
  -2 -10  -2    3.74    0.44 
  -2 -10  -2    3.73    0.50 
   2  10   2    3.77    0.45 
   2  10   2    4.03    0.29 
   2  10   2    4.41    0.40 
  -3 -10  -2    2.97    0.39 
  -3 -10  -2    2.86    0.26 
  -3 -10  -2    2.66    0.43 
  -3 -10  -2    2.92    0.24 
   3  10   2    2.91    0.23 
   3  10   2    3.04    0.36 
   3  10   2    2.76    0.39 
  -4 -10  -2    4.56    0.33 
  -4 -10  -2    5.17    0.56 
  -4 -10  -2    4.14    0.33 
  -4 -10  -2    3.83    0.57 
   4  10   2    4.18    0.52 
   4  10   2    4.36    0.30 
   4  10   2    4.72    0.46 
  -5 -10  -2    0.67    0.14 
  -5 -10  -2    0.63    0.42 
  -5 -10  -2    0.95    0.35 
   5  10   2    1.02    0.30 
   5  10   2    0.64    0.13 
   5  10   2    0.52    0.22 
  -6 -10  -2    6.13    0.46 
  -6 -10  -2    5.62    0.86 
   6  10   2    5.98    0.42 
   6  10   2    6.53    0.71 
   6  10   2    6.33    0.56 
  -7 -10  -2    0.65    0.18 
   7  10   2    1.05    0.28 
   7  10   2    0.71    0.18 
   7  10   2    1.17    0.40 
  -8 -10  -2    0.57    0.29 
  -8 -10  -2    0.50    0.20 
   8  10   2    0.85    0.45 
   8  10   2    0.59    0.30 
  -9 -10  -2    2.72    0.72 
  -9 -10  -2    2.75    0.37 
   9  10   2    3.69    0.63 
 -10 -10  -2    2.48    0.48 
 -10 -10  -2    3.22    0.43 
  10  10   2    1.94    0.61 
 -11 -10  -2    5.61    0.76 
 -11 -10  -2    5.64    0.64 
  11  10   2    7.05    0.90 
   9 -11  -2    0.03    0.60 
   9 -11  -2    0.42    0.48 
   8 -11  -2    4.27    0.58 
   8 -11  -2    3.10    0.65 
   7 -11  -2    0.47    0.28 
   7 -11  -2   -0.54    0.40 
   6 -11  -2    1.16    0.29 
   6 -11  -2    0.18    0.37 
   6 -11  -2    0.20    0.23 
   5 -11  -2    3.28    0.47 
   5 -11  -2    3.67    0.36 
   5 -11  -2    3.33    0.42 
   4 -11  -2    7.19    0.63 
   4 -11  -2    7.77    0.52 
   4 -11  -2    7.72    0.72 
   4 -11  -2    8.06    0.57 
   3 -11  -2    2.03    0.28 
   3 -11  -2    3.44    0.46 
   3 -11  -2    2.61    0.36 
   3 -11  -2    3.29    0.29 
   2 -11  -2   15.42    0.90 
   2 -11  -2   15.56    0.91 
   2 -11  -2   15.21    1.04 
   2 -11  -2   15.85    1.02 
  -2  11   2   15.23    1.09 
   1 -11  -2    0.13    0.15 
   1 -11  -2    0.20    0.20 
   1 -11  -2    0.39    0.10 
   1 -11  -2   -0.09    0.27 
  -1  11   2    0.56    0.27 
   0 -11  -2   -0.05    0.18 
   0 -11  -2    0.57    0.19 
   0 -11  -2    0.17    0.21 
   0 -11  -2    0.34    0.09 
   0  11   2    0.40    0.28 
  -1 -11  -2    3.07    0.23 
  -1 -11  -2    2.77    0.33 
  -1 -11  -2    2.80    0.36 
  -1 -11  -2    3.48    0.40 
   1  11   2    3.51    0.50 
   1  11   2    2.92    0.29 
  -2 -11  -2    6.62    0.49 
  -2 -11  -2    7.03    0.66 
  -2 -11  -2    7.11    0.43 
  -2 -11  -2    6.34    0.59 
   2  11   2    7.07    0.56 
   2  11   2    7.20    0.65 
  -3 -11  -2    0.69    0.13 
  -3 -11  -2    0.88    0.16 
  -3 -11  -2    0.84    0.37 
  -3 -11  -2    0.76    0.30 
   3  11   2    0.81    0.14 
   3  11   2    0.69    0.28 
   3  11   2    0.55    0.26 
  -4 -11  -2    6.63    0.47 
  -4 -11  -2    5.57    0.76 
  -4 -11  -2    7.27    0.71 
  -4 -11  -2    6.46    0.45 
   4  11   2    6.92    0.43 
   4  11   2    7.82    0.65 
   4  11   2    6.15    0.60 
  -5 -11  -2    5.41    0.43 
  -5 -11  -2    5.45    0.73 
  -5 -11  -2    6.87    0.75 
   5  11   2    5.88    0.39 
   5  11   2    5.20    0.57 
   5  11   2    6.46    0.68 
  -6 -11  -2    5.82    0.44 
  -6 -11  -2    5.37    0.43 
   6  11   2    5.66    0.40 
   6  11   2    5.56    0.73 
   6  11   2    4.22    0.56 
   7  11   2    0.33    0.31 
   7  11   2   -0.08    0.39 
   7  11   2    0.08    0.19 
  -8 -11  -2    0.24    0.22 
   8  11   2    0.40    0.47 
  -9 -11  -2    6.71    0.61 
  -9 -11  -2    5.27    0.69 
   9  11   2    7.53    1.05 
 -10 -11  -2   -0.22    0.39 
 -10 -11  -2   -0.55    0.28 
  10  11   2    1.02    0.64 
 -11 -11  -2    1.57    0.35 
 -11 -11  -2    1.65    0.49 
  11  11   2    1.46    0.77 
   9 -12  -2    1.92    0.74 
   9 -12  -2    3.94    0.62 
   8 -12  -2    1.87    0.59 
   8 -12  -2    2.06    0.46 
   7 -12  -2   -0.18    0.33 
   7 -12  -2    0.77    0.46 
   6 -12  -2    0.27    0.29 
   6 -12  -2   -0.22    0.28 
   6 -12  -2   -0.34    0.39 
   5 -12  -2    3.67    0.57 
   5 -12  -2    4.79    0.46 
   5 -12  -2    3.95    0.47 
   4 -12  -2    1.98    0.38 
   4 -12  -2    2.28    0.31 
   4 -12  -2    1.91    0.25 
   3 -12  -2    0.41    0.28 
   3 -12  -2    0.16    0.15 
   3 -12  -2   -0.04    0.30 
   3 -12  -2    0.21    0.16 
   2 -12  -2    5.59    0.46 
   2 -12  -2    5.16    0.66 
   2 -12  -2    6.49    0.42 
   2 -12  -2    6.38    0.61 
   1 -12  -2    2.47    0.40 
   1 -12  -2    2.45    0.23 
   1 -12  -2    3.09    0.42 
   1 -12  -2    2.66    0.33 
  -1  12   2    2.34    0.41 
   0 -12  -2    3.75    0.49 
   0 -12  -2    3.77    0.40 
   0 -12  -2    3.24    0.28 
   0 -12  -2    4.38    0.43 
   0 -12  -2    3.00    0.40 
   0  12   2    4.54    0.63 
  -1 -12  -2    0.74    0.27 
  -1 -12  -2    0.98    0.13 
  -1 -12  -2    0.86    0.20 
  -1 -12  -2    0.73    0.28 
   1  12   2    0.99    0.34 
  -2 -12  -2    1.44    0.37 
  -2 -12  -2    1.81    0.19 
  -2 -12  -2    1.40    0.34 
  -2 -12  -2    1.83    0.25 
   2  12   2    1.28    0.37 
   2  12   2    1.05    0.29 
  -3 -12  -2   11.21    0.88 
  -3 -12  -2   10.94    0.96 
  -3 -12  -2   11.50    0.69 
  -3 -12  -2   11.67    0.73 
   3  12   2   11.15    0.87 
   3  12   2   10.84    0.69 
   3  12   2   12.50    0.85 
  -4 -12  -2    4.96    0.70 
  -4 -12  -2    5.05    0.71 
  -4 -12  -2    5.33    0.42 
  -4 -12  -2    4.95    0.39 
   4  12   2    5.72    0.63 
   4  12   2    5.10    0.38 
   4  12   2    6.01    0.64 
  -5 -12  -2    0.44    0.16 
  -5 -12  -2    0.76    0.57 
  -5 -12  -2    0.41    0.15 
   5  12   2    0.64    0.15 
   5  12   2    0.85    0.33 
   5  12   2    0.47    0.35 
  -6 -12  -2    0.14    0.16 
  -6 -12  -2   -0.05    0.15 
   6  12   2    0.38    0.16 
   6  12   2   -0.43    0.33 
   6  12   2   -0.18    0.41 
   7  12   2    0.85    0.47 
  -8 -12  -2    0.07    0.23 
   8  12   2    0.82    0.53 
  -9 -12  -2    0.70    0.29 
  -9 -12  -2    0.94    0.38 
   9  12   2    2.32    0.61 
 -10 -12  -2    2.35    0.40 
 -10 -12  -2    2.44    0.53 
  10  12   2    2.34    0.77 
 -11 -12  -2   -0.69    0.47 
 -11 -12  -2   -0.10    0.36 
  11  12   2   -1.19    0.82 
   8 -13  -2   -0.06    0.58 
   8 -13  -2    0.55    0.44 
   7 -13  -2    0.23    0.52 
   7 -13  -2    1.04    0.36 
   6 -13  -2    0.81    0.29 
   6 -13  -2    0.05    0.42 
   5 -13  -2    1.44    0.27 
   5 -13  -2    1.38    0.41 
   4 -13  -2   -0.19    0.34 
   4 -13  -2   -0.38    0.17 
   3 -13  -2    0.14    0.18 
   3 -13  -2    0.13    0.32 
   3 -13  -2   -0.16    0.14 
   2 -13  -2    1.35    0.24 
   2 -13  -2    1.76    0.36 
   2 -13  -2    1.57    0.20 
   1 -13  -2    0.36    0.25 
   1 -13  -2    0.37    0.22 
   0 -13  -2    2.53    0.35 
   0 -13  -2    2.83    0.42 
   0 -13  -2    2.87    0.26 
   0 -13  -2    2.90    0.43 
  -1 -13  -2    1.96    0.23 
  -1 -13  -2    1.84    0.32 
  -1 -13  -2    2.05    0.37 
  -1 -13  -2    1.62    0.27 
   1  13   2    1.37    0.42 
  -2 -13  -2    0.59    0.19 
  -2 -13  -2    0.62    0.12 
  -2 -13  -2    0.48    0.38 
  -2 -13  -2    0.54    0.33 
   2  13   2    0.73    0.29 
   2  13   2    0.51    0.38 
  -3 -13  -2    0.00    0.41 
  -3 -13  -2    0.08    0.35 
  -3 -13  -2   -0.11    0.14 
  -3 -13  -2    0.04    0.13 
   3  13   2    0.22    0.32 
   3  13   2    0.65    0.39 
   3  13   2    0.25    0.19 
  -4 -13  -2    1.66    0.22 
  -4 -13  -2    1.76    0.24 
  -4 -13  -2    1.91    0.57 
   4  13   2    2.15    0.30 
   4  13   2    1.46    0.42 
   4  13   2    2.38    0.41 
  -5 -13  -2    2.81    0.32 
  -5 -13  -2    2.40    0.31 
   5  13   2    2.16    0.31 
   5  13   2    2.96    0.50 
  -6 -13  -2    1.75    0.28 
  -6 -13  -2    1.96    0.28 
   6  13   2    2.93    0.52 
   6  13   2    1.83    0.24 
  -7 -13  -2    0.15    0.21 
   7  13   2    0.40    0.54 
  -8 -13  -2   13.45    0.95 
   8  13   2   14.99    1.30 
  -9 -13  -2    1.81    0.49 
  -9 -13  -2    2.55    0.39 
   9  13   2    3.17    0.71 
 -10 -13  -2    1.62    0.37 
 -10 -13  -2    0.69    0.48 
  10  13   2   -0.23    0.81 
   7 -14  -2    0.64    0.36 
   7 -14  -2    1.12    0.59 
   6 -14  -2   13.35    1.15 
   6 -14  -2   10.43    0.84 
   5 -14  -2    0.80    0.43 
   5 -14  -2    0.74    0.25 
   4 -14  -2    2.56    0.50 
   4 -14  -2    2.08    0.29 
   3 -14  -2    4.27    0.39 
   3 -14  -2    4.48    0.68 
   2 -14  -2    3.71    0.50 
   2 -14  -2    3.67    0.32 
   2 -14  -2    3.39    0.46 
   1 -14  -2    0.48    0.27 
   1 -14  -2    0.19    0.29 
   1 -14  -2    0.19    0.12 
   0 -14  -2    3.26    0.42 
   0 -14  -2    3.40    0.49 
   0 -14  -2    3.74    0.31 
  -1 -14  -2    0.35    0.34 
  -1 -14  -2    0.14    0.21 
  -1 -14  -2    0.40    0.32 
  -2 -14  -2    0.18    0.20 
  -2 -14  -2    0.06    0.45 
  -2 -14  -2    0.05    0.13 
  -3 -14  -2    0.38    0.50 
  -3 -14  -2    0.64    0.21 
  -3 -14  -2    0.51    0.16 
   3  14   2    0.16    0.22 
   3  14   2    0.39    0.35 
  -4 -14  -2    2.38    0.31 
  -4 -14  -2    2.23    0.65 
  -4 -14  -2    2.42    0.35 
   4  14   2    2.61    0.31 
   4  14   2    2.18    0.47 
  -5 -14  -2    1.28    0.22 
  -5 -14  -2    1.18    0.24 
   5  14   2    1.11    0.24 
   5  14   2    1.59    0.49 
  -6 -14  -2    2.01    0.31 
   6  14   2    2.83    0.56 
   6  14   2    1.87    0.27 
  -7 -14  -2    4.80    0.52 
   7  14   2    6.36    0.76 
  -8 -14  -2    1.89    0.34 
   8  14   2    1.28    1.29 
  -9 -14  -2    0.15    0.35 
   9  14   2    0.85    0.73 
   6 -15  -2   -0.65    0.53 
   6 -15  -2   -0.36    0.31 
   5 -15  -2    1.89    0.52 
   5 -15  -2    1.34    0.31 
   4 -15  -2    0.42    0.39 
   4 -15  -2    0.02    0.21 
   3 -15  -2    3.25    0.55 
   3 -15  -2    2.78    0.37 
   2 -15  -2    1.17    0.22 
   2 -15  -2    1.52    0.40 
   1 -15  -2    9.41    0.77 
   1 -15  -2    7.37    0.54 
   0 -15  -2   13.86    0.80 
   0 -15  -2   12.47    0.95 
  -1 -15  -2   15.81    0.88 
  -1 -15  -2   11.76    1.12 
  -1 -15  -2   15.41    1.07 
  -2 -15  -2    6.64    0.67 
  -2 -15  -2    7.18    0.51 
  -2 -15  -2    7.19    0.86 
  -3 -15  -2    0.80    0.59 
  -3 -15  -2    0.43    0.22 
   3  15   2    1.06    0.38 
  -4 -15  -2    5.53    0.71 
  -4 -15  -2    5.52    0.45 
   4  15   2    4.37    0.56 
  -5 -15  -2    0.23    0.24 
  -5 -15  -2    0.52    0.19 
   5  15   2   -0.20    0.48 
   5  15   2    0.13    0.29 
  -6 -15  -2    0.20    0.24 
   6  15   2    0.23    0.57 
  -7 -15  -2    0.71    0.29 
  -7 -15  -2    0.59    0.28 
   7  15   2    1.15    0.62 
  -8 -15  -2    0.89    0.33 
   8  15   2    1.49    0.73 
  -9 -15  -2    0.53    0.39 
   9  15   2   -0.59    0.81 
   5 -16  -2    0.07    0.53 
   5 -16  -2    0.29    0.28 
   4 -16  -2    1.52    0.28 
   4 -16  -2    2.63    0.59 
   3 -16  -2    0.16    0.20 
   3 -16  -2    0.17    0.43 
   2 -16  -2    0.03    0.18 
   2 -16  -2    0.26    0.40 
   1 -16  -2    3.70    0.38 
   0 -16  -2    5.06    0.64 
   0 -16  -2    5.61    0.49 
  -1 -16  -2    4.20    0.38 
  -1 -16  -2    3.62    0.53 
  -2 -16  -2   -0.13    0.59 
  -2 -16  -2    0.73    0.25 
  -2 -16  -2    0.51    0.19 
  -3 -16  -2    0.91    0.22 
  -3 -16  -2    0.81    0.26 
  -3 -16  -2    0.63    0.66 
  -4 -16  -2   -0.11    0.19 
  -4 -16  -2    0.20    0.22 
   4  16   2   -0.44    0.46 
  -5 -16  -2    9.22    0.73 
  -5 -16  -2    8.93    0.69 
   5  16   2   11.19    1.05 
   6  16   2    0.85    0.62 
  -7 -16  -2    0.75    0.31 
  -7 -16  -2    0.01    0.31 
   7  16   2    1.09    0.70 
  -8 -16  -2    1.62    0.40 
   8  16   2    3.54    0.85 
   4 -17  -2    1.38    0.29 
   4 -17  -2    1.86    0.63 
   3 -17  -2    1.46    0.57 
   2 -17  -2    0.92    0.44 
   2 -17  -2   -0.40    0.19 
   1 -17  -2    0.67    0.39 
   1 -17  -2    0.50    0.21 
   0 -17  -2    6.62    0.76 
   0 -17  -2    7.15    0.55 
  -1 -17  -2    0.19    0.31 
  -1 -17  -2   -0.03    0.20 
  -2 -17  -2    0.14    0.21 
  -2 -17  -2    0.29    0.30 
  -3 -17  -2    4.97    0.49 
  -3 -17  -2    5.03    0.56 
  -4 -17  -2    1.55    0.29 
  -4 -17  -2    1.49    0.33 
  -5 -17  -2    1.10    0.31 
  -5 -17  -2    1.20    0.29 
  -6 -17  -2    6.49    0.69 
  -7 -17  -2    1.25    0.37 
  -7 -17  -2    0.04    0.34 
   2 -18  -2    0.34    0.47 
   2 -18  -2    1.14    0.28 
   1 -18  -2    0.03    0.23 
   1 -18  -2   -0.56    0.42 
   0 -18  -2    0.33    0.40 
   0 -18  -2    1.19    0.27 
  -1 -18  -2    1.36    0.39 
  -1 -18  -2    1.64    0.27 
  -2 -18  -2    2.98    0.43 
  -2 -18  -2    1.97    0.40 
  -3 -18  -2    0.12    0.26 
  -3 -18  -2    0.70    0.34 
  -4 -18  -2    2.22    0.38 
  -4 -18  -2    2.65    0.41 
  -5 -18  -2    0.81    0.34 
  -5 -18  -2    0.48    0.31 
  -1 -19  -2    3.10    0.40 
  -1 -19  -2    3.76    0.56 
  -2 -19  -2   -0.64    0.36 
  -2 -19  -2    0.23    0.28 
  -4 -18   3    0.70    0.39 
  -4 -18   3    0.55    0.35 
   3  18  -3    0.39    0.81 
  -3 -18   3    0.36    0.37 
  -3 -18   3    0.49    0.34 
   2  18  -3    1.34    0.85 
  -2 -18   3   -0.42    0.35 
  -2 -18   3    0.29    0.30 
  -1 -18   3    2.14    0.34 
  -1 -18   3    1.98    0.44 
   0 -18   3    0.48    0.44 
   0 -18   3    0.75    0.32 
   1 -18   3    0.88    0.32 
   1 -18   3    0.63    0.46 
   6  17  -3    6.95    1.32 
   6  17  -3   10.58    1.48 
  -6 -17   3    7.29    0.81 
   5  17  -3    0.73    0.96 
   5  17  -3   -0.53    0.77 
  -5 -17   3    0.39    0.37 
  -5 -17   3    0.34    0.32 
   4  17  -3   -0.37    0.71 
   4  17  -3   -0.63    0.87 
  -4 -17   3   -0.12    0.29 
  -4 -17   3    0.48    0.32 
   3  17  -3    5.36    1.29 
   3  17  -3    3.90    0.98 
  -3 -17   3    4.39    0.55 
  -3 -17   3    5.65    0.61 
   2  17  -3    3.57    0.89 
   2  17  -3    4.22    0.75 
  -2 -17   3    4.80    0.48 
  -2 -17   3    2.98    0.45 
   1  17  -3    8.76    1.11 
  -1 -17   3    7.20    0.75 
  -1 -17   3    7.63    0.62 
   0  17  -3    0.04    0.58 
   0 -17   3    0.64    0.26 
   0 -17   3   -0.03    0.35 
  -1  17  -3    4.54    0.82 
   1 -17   3    3.24    0.52 
   1 -17   3    4.48    0.47 
   2 -17   3    0.48    0.27 
   2 -17   3   -0.62    0.42 
   3 -17   3    0.72    0.46 
   3 -17   3    0.09    0.27 
   7  16  -3    0.77    0.83 
   7  16  -3    0.14    1.00 
  -7 -16   3    0.52    0.37 
  -7 -16   3    0.68    0.33 
   6  16  -3    0.79    0.75 
   6  16  -3    1.11    0.96 
  -6 -16   3    1.57    0.39 
   5  16  -3    0.67    0.84 
   5  16  -3    0.12    0.67 
  -5 -16   3    0.23    0.31 
  -5 -16   3    0.28    0.28 
   4  16  -3   -0.23    0.81 
   4  16  -3   -0.89    0.63 
  -4 -16   3   -0.29    0.27 
   3  16  -3    5.76    0.78 
   3  16  -3    6.59    0.97 
  -3 -16   3    5.82    0.60 
  -3 -16   3    5.62    0.55 
   2  16  -3    0.43    0.67 
   2  16  -3    0.34    0.54 
  -2 -16   3    0.11    0.21 
  -2 -16   3    0.18    0.28 
   1  16  -3    2.93    0.70 
   1  16  -3    4.46    0.64 
  -1 -16   3    3.09    0.42 
  -1 -16   3    2.79    0.42 
   0  16  -3    1.44    0.52 
   0 -16   3    1.07    0.34 
   0 -16   3    1.46    0.27 
  -1  16  -3    1.29    0.52 
   1 -16   3    0.48    0.23 
   1 -16   3    0.44    0.33 
  -2  16  -3    1.21    0.52 
   2 -16   3    0.29    0.23 
   2 -16   3    0.25    0.38 
  -3  16  -3    1.70    0.88 
   3 -16   3    0.21    0.23 
   3 -16   3   -0.75    0.39 
   4 -16   3    3.13    0.40 
   4 -16   3    5.87    0.88 
   5 -16   3    0.24    0.29 
   5 -16   3    0.62    0.58 
   8  15  -3    0.25    1.05 
   8  15  -3   -0.52    0.82 
  -8 -15   3    0.42    0.35 
   7  15  -3    4.05    0.80 
   7  15  -3    2.89    1.00 
  -7 -15   3    2.54    0.40 
   6  15  -3    1.44    0.83 
   6  15  -3    0.70    0.67 
  -6 -15   3    0.42    0.30 
   5  15  -3    4.20    0.89 
   5  15  -3    3.29    0.66 
  -5 -15   3    4.22    0.54 
  -5 -15   3    4.28    0.49 
   4  15  -3    2.14    0.74 
   4  15  -3    0.76    0.56 
  -4 -15   3    0.90    0.25 
  -4 -15   3    1.15    0.31 
   3  15  -3    1.20    0.54 
   3  15  -3    1.30    0.64 
  -3 -15   3    0.70    0.24 
  -3 -15   3    1.22    0.27 
   2  15  -3    1.70    0.61 
   2  15  -3    2.15    0.54 
  -2 -15   3    1.77    0.25 
  -2 -15   3    1.82    0.31 
  -2 -15   3    2.73    0.53 
   1  15  -3    0.23    0.49 
   1  15  -3   -0.16    0.41 
   1  15  -3    0.09    0.43 
  -1 -15   3    0.33    0.18 
  -1 -15   3    0.60    0.35 
  -1 -15   3    0.17    0.25 
   0  15  -3    8.32    0.86 
   0  15  -3    7.26    0.91 
   0  15  -3    8.44    0.88 
   0 -15   3    7.46    0.57 
   0 -15   3    8.44    0.61 
   0 -15   3    7.88    0.70 
  -1  15  -3    1.83    0.47 
  -1  15  -3    1.67    0.52 
   1 -15   3    1.99    0.26 
   1 -15   3    1.59    0.41 
  -2  15  -3    0.74    0.44 
  -2  15  -3    1.19    0.71 
   2 -15   3    0.36    0.34 
   2 -15   3    0.18    0.18 
  -3  15  -3    4.30    0.56 
   3 -15   3    3.36    0.39 
   3 -15   3    3.07    0.49 
  -4  15  -3    0.39    0.46 
   4 -15   3    0.86    0.47 
   4 -15   3    0.54    0.24 
   5 -15   3    0.80    0.52 
   5 -15   3    0.20    0.26 
   6 -15   3   -0.19    0.56 
   6 -15   3    0.36    0.31 
   9  14  -3    1.99    1.10 
   9  14  -3    0.04    0.84 
  -9 -14   3    1.88    0.44 
   8  14  -3    0.47    0.92 
   8  14  -3    0.99    0.70 
  -8 -14   3    0.05    0.31 
   7  14  -3   -0.84    0.61 
   7  14  -3    0.53    0.80 
  -7 -14   3    0.00    0.26 
   6  14  -3    2.47    0.63 
   6  14  -3    2.71    0.83 
  -6 -14   3    2.40    0.39 
   5  14  -3    0.85    0.67 
  -5 -14   3    0.63    0.25 
  -5 -14   3    0.73    0.23 
   4  14  -3   -0.22    0.59 
   4  14  -3    0.95    0.47 
  -4 -14   3   -0.07    0.23 
  -4 -14   3   -0.29    0.18 
   3  14  -3    0.20    0.42 
   3  14  -3   -0.30    0.52 
  -3 -14   3   -0.22    0.17 
  -3 -14   3    0.12    0.21 
  -3 -14   3    0.25    0.48 
   2  14  -3    1.63    0.43 
   2  14  -3    0.58    0.35 
   2  14  -3    0.82    0.50 
  -2 -14   3    0.87    0.19 
  -2 -14   3    0.68    0.43 
  -2 -14   3    0.84    0.24 
   1  14  -3    3.82    0.62 
   1  14  -3    3.06    0.44 
   1  14  -3    3.26    0.52 
  -1 -14   3    4.05    0.56 
  -1 -14   3    4.64    0.47 
  -1 -14   3    3.67    0.36 
   0  14  -3    7.12    0.74 
   0  14  -3    6.88    0.82 
   0  14  -3    8.28    0.79 
   0 -14   3    7.01    0.65 
   0 -14   3    7.66    0.53 
   0 -14   3    8.38    0.57 
  -1  14  -3    2.91    0.52 
  -1  14  -3    3.33    0.49 
  -1  14  -3    3.10    0.49 
   1 -14   3    3.59    0.33 
   1 -14   3    3.92    0.35 
   1 -14   3    3.32    0.50 
  -2  14  -3    0.01    0.44 
  -2  14  -3   -0.12    0.35 
   2 -14   3    0.19    0.16 
   2 -14   3   -0.23    0.27 
  -3  14  -3    7.96    0.82 
  -3  14  -3    8.65    0.95 
   3 -14   3    9.55    0.84 
   3 -14   3    8.41    0.60 
  -4  14  -3   -0.08    0.37 
   4 -14   3    1.13    0.45 
   4 -14   3    0.27    0.20 
  -5  14  -3    3.74    0.51 
   5 -14   3    3.79    0.61 
   5 -14   3    3.93    0.47 
   6 -14   3    0.87    0.52 
   6 -14   3    0.84    0.32 
   7 -14   3    5.56    0.84 
   7 -14   3    4.63    0.54 
   9  13  -3    1.22    0.79 
   9  13  -3    2.21    0.98 
  -9 -13   3    1.49    0.38 
   8  13  -3    3.20    0.89 
   8  13  -3    2.04    0.63 
  -8 -13   3    2.38    0.36 
   7  13  -3    1.95    0.78 
   7  13  -3    2.22    0.64 
  -7 -13   3    1.79    0.33 
   6  13  -3    1.34    0.52 
   6  13  -3    1.35    0.68 
  -6 -13   3    0.81    0.28 
   5  13  -3    1.34    0.64 
   5  13  -3    1.54    0.48 
  -5 -13   3    2.52    0.39 
  -5 -13   3    1.50    0.25 
   4  13  -3    8.81    0.86 
   4  13  -3    8.66    1.02 
  -4 -13   3    7.24    0.79 
  -4 -13   3    7.33    0.56 
   3  13  -3   12.03    0.96 
   3  13  -3   10.73    0.82 
   3  13  -3   10.27    1.08 
  -3 -13   3   11.69    0.79 
  -3 -13   3   13.08    1.04 
  -3 -13   3   12.06    0.78 
   2  13  -3    2.34    0.52 
   2  13  -3    3.05    0.44 
   2  13  -3    2.19    0.44 
  -2 -13   3    2.49    0.29 
  -2 -13   3    1.80    0.44 
  -2 -13   3    2.69    0.35 
   1  13  -3    1.30    0.35 
   1  13  -3    0.71    0.44 
   1  13  -3    0.64    0.28 
  -1 -13   3    1.63    0.32 
  -1 -13   3    1.05    0.24 
  -1 -13   3    1.25    0.18 
   0  13  -3   -0.05    0.29 
   0  13  -3    0.23    0.36 
   0  13  -3   -0.14    0.31 
   0 -13   3    0.25    0.21 
   0 -13   3    0.02    0.13 
   0 -13   3    0.28    0.21 
  -1  13  -3    1.80    0.35 
  -1  13  -3    1.81    0.39 
  -1  13  -3    1.85    0.40 
   1 -13   3    1.88    0.26 
   1 -13   3    1.49    0.53 
   1 -13   3    1.76    0.23 
  -2  13  -3   -0.06    0.37 
  -2  13  -3   -0.04    0.29 
   2 -13   3   -0.04    0.14 
   2 -13   3    0.09    0.25 
  -3  13  -3    0.58    0.30 
  -3  13  -3    0.40    0.43 
   3 -13   3   -0.02    0.19 
   3 -13   3    0.18    0.30 
  -4  13  -3    0.47    0.32 
  -4  13  -3    0.41    0.51 
   4 -13   3    0.17    0.36 
   4 -13   3    0.24    0.19 
  -5  13  -3    1.77    0.38 
  -5  13  -3   -0.26    0.57 
   5 -13   3    0.87    0.26 
   5 -13   3    1.04    0.43 
  -6  13  -3    1.22    0.40 
   6 -13   3    1.50    0.49 
   6 -13   3    1.08    0.30 
  -7  13  -3    1.36    0.68 
   7 -13   3    1.04    0.35 
   7 -13   3    2.21    0.57 
   8 -13   3    5.06    0.60 
   8 -13   3    5.22    0.84 
  10  12  -3    3.13    1.11 
  10  12  -3    2.74    0.88 
 -10 -12   3    5.07    0.71 
   9  12  -3   -0.72    0.84 
   9  12  -3   -1.06    0.64 
  -9 -12   3    0.24    0.33 
   8  12  -3    1.26    0.61 
   8  12  -3    1.20    0.71 
  -8 -12   3    0.33    0.27 
   7  12  -3    9.53    1.04 
   7  12  -3    8.80    1.23 
  -7 -12   3    8.67    0.68 
   6  12  -3    3.38    1.18 
   6  12  -3    4.18    0.59 
  -6 -12   3    4.39    0.46 
   5  12  -3    1.89    0.46 
   5  12  -3    1.56    0.58 
  -5 -12   3    1.83    0.28 
  -5 -12   3    1.57    0.27 
   4  12  -3   10.47    1.12 
   4  12  -3   14.00    1.00 
  -4 -12   3   12.87    0.81 
  -4 -12   3   12.04    0.78 
  -4 -12   3   12.77    1.09 
   3  12  -3    3.05    0.36 
   3  12  -3    4.90    0.61 
   3  12  -3    2.76    0.55 
  -3 -12   3    3.11    0.31 
  -3 -12   3    3.76    0.37 
  -3 -12   3    2.93    0.51 
   2  12  -3    4.36    0.56 
   2  12  -3    3.37    0.39 
   2  12  -3    2.72    0.50 
  -2 -12   3    2.99    0.29 
  -2 -12   3    3.16    0.35 
  -2 -12   3    3.21    0.44 
   1  12  -3   -0.36    0.21 
   1  12  -3   -0.26    0.33 
   1  12  -3    0.33    0.29 
  -1 -12   3    0.11    0.12 
  -1 -12   3    0.37    0.26 
  -1 -12   3    0.10    0.16 
   0  12  -3    1.28    0.29 
   0  12  -3    1.16    0.38 
   0  12  -3    1.56    0.30 
   0 -12   3    1.07    0.43 
   0 -12   3    1.73    0.24 
   0 -12   3    0.85    0.23 
   0 -12   3    1.62    0.22 
  -1  12  -3    5.51    0.56 
  -1  12  -3    4.66    0.53 
  -1  12  -3    3.53    0.56 
   1 -12   3    5.70    0.48 
   1 -12   3    5.04    0.37 
   1 -12   3    5.46    0.51 
  -2  12  -3    3.89    0.54 
  -2  12  -3    3.72    0.48 
   2 -12   3    3.21    0.30 
   2 -12   3    3.19    0.47 
  -3  12  -3    2.45    0.33 
  -3  12  -3    2.59    0.44 
   3 -12   3    1.85    0.23 
   3 -12   3    2.30    0.43 
  -4  12  -3    0.63    0.29 
  -4  12  -3    1.78    0.50 
   4 -12   3    0.62    0.19 
   4 -12   3    0.96    0.35 
  -5  12  -3    2.61    0.54 
  -5  12  -3    2.01    0.35 
   5 -12   3    1.98    0.30 
   5 -12   3    2.21    0.44 
  -6  12  -3    0.89    0.60 
  -6  12  -3    1.15    0.33 
   6 -12   3    1.20    0.28 
   6 -12   3    1.52    0.43 
  -7  12  -3    0.14    0.32 
   7 -12   3    0.35    0.47 
  -8  12  -3   -0.02    0.60 
   8 -12   3   -0.01    0.56 
   8 -12   3    0.54    0.37 
  11  11  -3   -0.01    1.06 
  10  11  -3   -0.22    0.87 
  10  11  -3   -0.20    0.73 
 -10 -11   3   -0.19    0.35 
   9  11  -3   -0.04    0.77 
   9  11  -3   -0.36    0.58 
  -9 -11   3   -0.07    0.28 
   8  11  -3    0.46    0.66 
   8  11  -3    1.75    0.53 
  -8 -11   3    0.60    0.26 
   7  11  -3    1.02    0.62 
   7  11  -3    2.02    0.50 
  -7 -11   3    1.59    0.28 
   6  11  -3    2.58    0.47 
   6  11  -3    1.29    0.58 
  -6 -11   3    2.43    0.36 
   5  11  -3   -0.01    0.45 
   5  11  -3   -0.17    0.34 
  -5 -11   3    0.14    0.13 
  -5 -11   3   -0.17    0.14 
   4  11  -3    7.73    0.72 
   4  11  -3    6.96    0.49 
   4  11  -3    6.76    0.84 
  -4 -11   3    7.77    0.54 
  -4 -11   3    7.01    0.50 
  -4 -11   3    8.94    1.10 
  -4 -11   3    6.43    0.83 
   3  11  -3    0.58    0.27 
   3  11  -3    0.17    0.37 
   3  11  -3    0.40    0.15 
   3  11  -3    0.09    0.26 
  -3 -11   3    0.05    0.28 
  -3 -11   3    1.04    0.33 
  -3 -11   3    0.59    0.34 
  -3 -11   3    0.24    0.15 
  -3 -11   3    0.18    0.12 
   2  11  -3    7.05    0.77 
   2  11  -3    7.72    0.54 
   2  11  -3    7.11    0.68 
   2  11  -3    8.47    0.69 
  -2 -11   3    6.89    0.72 
  -2 -11   3    9.54    0.71 
  -2 -11   3    7.43    0.65 
  -2 -11   3    8.00    0.55 
  -2 -11   3    7.93    0.50 
   1  11  -3    0.16    0.26 
   1  11  -3    0.22    0.24 
   1  11  -3    0.19    0.28 
   1  11  -3    0.62    0.20 
  -1 -11   3    0.28    0.21 
  -1 -11   3    0.42    0.30 
  -1 -11   3    0.50    0.25 
  -1 -11   3    0.47    0.11 
  -1 -11   3    0.26    0.15 
   0  11  -3   -0.03    0.20 
   0  11  -3   -0.23    0.21 
   0  11  -3    0.18    0.26 
   0  11  -3    0.15    0.26 
   0 -11   3    0.22    0.16 
   0 -11   3   -0.04    0.16 
   0 -11   3    0.26    0.28 
   0 -11   3    0.27    0.11 
   0 -11   3    0.05    0.19 
  -1  11  -3    0.29    0.33 
  -1  11  -3    0.21    0.23 
  -1  11  -3    0.17    0.21 
  -1  11  -3   -0.12    0.25 
   1 -11   3    0.06    0.10 
   1 -11   3    0.31    0.27 
   1 -11   3    0.06    0.11 
   1 -11   3   -0.05    0.17 
   1 -11   3   -0.02    0.20 
  -2  11  -3    9.13    0.65 
  -2  11  -3    7.33    0.67 
   2 -11   3    8.45    0.53 
   2 -11   3    8.73    0.69 
   2 -11   3    8.23    0.57 
   2 -11   3    7.81    0.69 
  -3  11  -3    1.80    0.29 
  -3  11  -3    1.75    0.39 
   3 -11   3    2.14    0.42 
   3 -11   3    1.75    0.25 
   3 -11   3    1.71    0.34 
   3 -11   3    1.71    0.37 
  -4  11  -3    7.60    0.75 
  -4  11  -3    6.43    0.56 
   4 -11   3    6.36    0.50 
   4 -11   3    6.59    0.68 
  -5  11  -3   -0.41    0.22 
  -5  11  -3    0.08    0.45 
   5 -11   3    0.04    0.28 
   5 -11   3    0.11    0.19 
  -6  11  -3    0.16    0.52 
  -6  11  -3    0.07    0.24 
   6 -11   3   -0.02    0.23 
   6 -11   3    0.51    0.40 
  -7  11  -3   -0.87    0.61 
  -7  11  -3    0.20    0.27 
   7 -11   3    0.34    0.43 
   7 -11   3    0.51    0.29 
  -8  11  -3    0.50    0.31 
   8 -11   3    0.24    0.52 
   8 -11   3    1.14    0.38 
   9 -11   3    1.21    0.63 
   9 -11   3    1.70    0.49 
  11  10  -3   -0.84    0.77 
  11  10  -3    0.05    0.99 
 -11 -10   3    0.40    0.35 
 -11 -10   3   -0.30    0.46 
  10  10  -3    8.13    1.27 
  10  10  -3   11.67    1.31 
 -10 -10   3    8.74    0.93 
 -10 -10   3   10.85    0.84 
   9  10  -3   -0.23    0.51 
   9  10  -3    0.15    0.68 
  -9 -10   3    0.14    0.27 
   8  10  -3    0.78    0.48 
   8  10  -3    0.42    0.60 
  -8 -10   3    0.23    0.23 
   7  10  -3    1.51    0.49 
   7  10  -3    0.66    0.98 
  -7 -10   3    1.48    0.27 
   6  10  -3    0.01    0.45 
   6  10  -3    0.48    0.34 
  -6 -10   3    0.20    0.15 
  -6 -10   3   -0.39    0.43 
   5  10  -3    2.11    0.34 
   5  10  -3    2.34    0.50 
   5  10  -3    2.06    0.40 
   5  10  -3    1.75    0.25 
  -5 -10   3    2.02    0.27 
  -5 -10   3    1.93    0.50 
  -5 -10   3    1.97    0.29 
  -5 -10   3    2.17    0.49 
   4  10  -3   19.07    1.09 
   4  10  -3   20.69    1.28 
   4  10  -3   20.03    1.20 
   4  10  -3   16.15    1.33 
  -4 -10   3   18.76    1.28 
  -4 -10   3   18.92    1.11 
  -4 -10   3   20.76    1.13 
  -4 -10   3   19.94    1.25 
  -4 -10   3   18.47    1.32 
   3  10  -3    3.25    0.42 
   3  10  -3    3.17    0.48 
   3  10  -3    3.60    0.30 
   3  10  -3    3.27    0.43 
  -3 -10   3    4.00    0.47 
  -3 -10   3    3.96    0.55 
  -3 -10   3    3.34    0.29 
  -3 -10   3    3.38    0.32 
  -3 -10   3    3.82    0.51 
   2  10  -3   11.10    0.77 
   2  10  -3   10.46    0.74 
   2  10  -3    9.74    0.63 
   2  10  -3    8.40    0.81 
  -2 -10   3   11.19    0.81 
  -2 -10   3   10.49    0.73 
  -2 -10   3   10.97    0.63 
  -2 -10   3   10.09    0.78 
  -2 -10   3   10.71    0.66 
   1  10  -3    0.29    0.20 
   1  10  -3    0.16    0.27 
   1  10  -3    0.36    0.15 
   1  10  -3    0.65    0.22 
  -1 -10   3    0.47    0.16 
  -1 -10   3    0.40    0.22 
  -1 -10   3    0.55    0.11 
  -1 -10   3    0.39    0.25 
  -1 -10   3    0.24    0.19 
   0  10  -3   25.54    1.66 
   0  10  -3   27.35    1.64 
   0  10  -3   26.51    1.60 
   0  10  -3   28.29    1.70 
   0 -10   3   27.98    1.63 
   0 -10   3   29.09    1.62 
   0 -10   3   29.52    1.56 
   0 -10   3   31.97    1.60 
   0 -10   3   29.62    1.70 
  -1  10  -3    2.32    0.32 
  -1  10  -3    2.38    0.35 
  -1  10  -3    2.81    0.39 
  -1  10  -3    3.31    0.36 
   1 -10   3    2.42    0.34 
   1 -10   3    2.42    0.23 
   1 -10   3    3.02    0.23 
   1 -10   3    2.34    0.32 
   1 -10   3    2.45    0.30 
  -2  10  -3   15.01    1.06 
  -2  10  -3   15.09    0.95 
  -2  10  -3   14.74    0.98 
   2 -10   3   15.00    1.00 
   2 -10   3   15.29    0.89 
   2 -10   3   15.38    0.91 
   2 -10   3   17.03    1.02 
  -3  10  -3   18.90    1.14 
  -3  10  -3   17.42    1.26 
  -3  10  -3   19.14    1.21 
   3 -10   3   19.10    1.18 
   3 -10   3   19.34    1.11 
   3 -10   3   19.58    1.23 
   3 -10   3   19.69    1.11 
  -4  10  -3    8.12    0.75 
  -4  10  -3    8.10    0.60 
   4 -10   3    8.92    0.65 
   4 -10   3    9.09    0.72 
   4 -10   3    8.04    0.57 
   4 -10   3    8.31    0.59 
  -5  10  -3    1.33    0.41 
  -5  10  -3    1.04    0.20 
   5 -10   3    1.61    0.37 
   5 -10   3    0.79    0.26 
   5 -10   3    0.72    0.21 
  -6  10  -3    4.37    0.47 
  -6  10  -3    4.19    0.62 
   6 -10   3    5.56    0.69 
   6 -10   3    5.34    0.66 
  -7  10  -3    2.40    0.64 
  -7  10  -3    2.90    0.42 
   7 -10   3    1.95    0.48 
   7 -10   3    2.74    0.40 
  -8  10  -3    0.56    0.28 
   8 -10   3    0.51    0.35 
   8 -10   3   -0.64    0.44 
  -9  10  -3    1.63    0.36 
   9 -10   3    1.88    0.48 
   9 -10   3    0.60    0.59 
  10 -10   3    5.35    0.69 
  10 -10   3    3.33    0.83 
  11   9  -3    2.88    1.02 
  11   9  -3    2.31    0.75 
 -11  -9   3    1.34    0.36 
 -11  -9   3    2.31    0.48 
  10   9  -3    0.70    0.60 
  10   9  -3    2.79    0.86 
 -10  -9   3    1.97    0.35 
 -10  -9   3    1.25    0.37 
   9   9  -3    1.78    0.56 
   9   9  -3    2.46    0.75 
  -9  -9   3    2.68    0.35 
   8   9  -3   -0.31    0.50 
   8   9  -3    0.45    0.43 
  -8  -9   3   -0.06    0.22 
   7   9  -3    5.68    0.89 
   7   9  -3    5.67    0.76 
  -7  -9   3    6.32    0.50 
   6   9  -3    1.04    0.34 
   6   9  -3    0.94    0.45 
   6   9  -3    0.52    0.24 
  -6  -9   3    0.24    0.14 
   5   9  -3    1.91    0.29 
   5   9  -3    1.60    0.22 
   5   9  -3    1.10    0.43 
   5   9  -3    1.80    0.35 
  -5  -9   3    1.90    0.25 
  -5  -9   3    1.39    0.42 
  -5  -9   3    1.56    0.40 
  -5  -9   3    1.24    0.35 
   4   9  -3   21.68    1.58 
   4   9  -3   25.47    1.53 
   4   9  -3   24.71    1.37 
   4   9  -3   25.22    1.45 
  -4  -9   3   25.29    1.54 
  -4  -9   3   23.36    1.56 
  -4  -9   3   25.57    1.41 
  -4  -9   3   24.59    1.39 
  -4  -9   3   26.66    1.51 
   3   9  -3    3.56    0.43 
   3   9  -3    2.98    0.24 
   3   9  -3    2.31    0.41 
   3   9  -3    2.72    0.35 
  -3  -9   3    3.11    0.28 
  -3  -9   3    3.08    0.48 
  -3  -9   3    3.07    0.25 
  -3  -9   3    2.75    0.38 
  -3  -9   3    2.38    0.34 
   2   9  -3    0.09    0.10 
   2   9  -3    0.02    0.19 
   2   9  -3   -0.14    0.22 
   2   9  -3    0.32    0.18 
  -2  -9   3    0.44    0.25 
  -2  -9   3    0.26    0.08 
  -2  -9   3    0.00    0.21 
  -2  -9   3   -0.06    0.17 
  -2  -9   3    0.00    0.09 
   1   9  -3    1.29    0.23 
   1   9  -3    0.77    0.27 
   1   9  -3    1.02    0.22 
   1   9  -3    1.62    0.21 
  -1  -9   3    1.29    0.21 
  -1  -9   3    1.79    0.30 
  -1  -9   3    1.26    0.16 
  -1  -9   3    1.04    0.23 
  -1  -9   3    1.55    0.21 
   0   9  -3    0.56    0.23 
   0   9  -3    0.33    0.16 
   0   9  -3    0.30    0.14 
   0   9  -3    0.36    0.22 
   0  -9   3    0.63    0.17 
   0  -9   3    0.76    0.22 
   0  -9   3    0.51    0.10 
   0  -9   3    0.66    0.17 
   0  -9   3    0.28    0.14 
  -1   9  -3    2.52    0.32 
  -1   9  -3    3.00    0.41 
  -1   9  -3    2.06    0.33 
  -1   9  -3    2.92    0.32 
   1  -9   3    2.32    0.35 
   1  -9   3    2.72    0.28 
   1  -9   3    2.99    0.32 
   1  -9   3    2.98    0.22 
   1  -9   3    2.45    0.22 
  -2   9  -3    6.88    0.53 
  -2   9  -3    7.89    0.66 
  -2   9  -3    8.01    0.59 
  -2   9  -3    7.69    0.55 
   2  -9   3    9.11    0.61 
   2  -9   3    8.19    0.51 
   2  -9   3    8.29    0.53 
   2  -9   3    8.20    0.61 
  -3   9  -3    7.57    0.72 
  -3   9  -3    8.64    0.68 
  -3   9  -3    9.67    0.61 
   3  -9   3    9.14    0.65 
   3  -9   3   10.23    0.70 
   3  -9   3    8.53    0.57 
   3  -9   3    9.39    0.59 
  -4   9  -3    2.95    0.41 
  -4   9  -3    2.65    0.31 
  -4   9  -3    2.24    0.37 
  -4   9  -3    2.43    0.35 
   4  -9   3    2.44    0.35 
   4  -9   3    2.73    0.37 
   4  -9   3    1.90    0.27 
   4  -9   3    2.44    0.29 
  -5   9  -3   13.97    0.84 
  -5   9  -3   14.08    1.02 
  -5   9  -3   11.95    0.92 
   5  -9   3   13.21    0.86 
   5  -9   3   13.48    0.87 
   5  -9   3   14.22    0.88 
   5  -9   3   13.85    0.99 
  -6   9  -3    0.31    0.39 
  -6   9  -3    0.25    0.25 
  -6   9  -3    0.46    0.19 
   6  -9   3    0.06    0.29 
   6  -9   3    0.14    0.21 
   6  -9   3    0.71    0.24 
  -7   9  -3    1.09    0.34 
  -7   9  -3    1.26    0.24 
  -7   9  -3    1.23    0.55 
   7  -9   3    1.83    0.35 
   7  -9   3    1.25    0.44 
   7  -9   3    1.34    0.29 
  -8   9  -3    4.67    0.48 
  -8   9  -3    5.01    0.66 
   8  -9   3    6.69    0.84 
   8  -9   3    5.20    0.61 
  -9   9  -3   -0.22    0.26 
  -9   9  -3    0.55    0.42 
   9  -9   3    0.06    0.52 
   9  -9   3    0.04    0.42 
 -10   9  -3    2.70    0.43 
  10  -9   3    3.28    0.73 
  10  -9   3    4.41    0.65 
  12   8  -3   -0.35    1.01 
  12   8  -3    0.34    0.78 
 -12  -8   3   -0.05    0.39 
  11   8  -3    2.61    0.94 
  11   8  -3    2.88    0.74 
 -11  -8   3    2.00    0.44 
 -11  -8   3    2.40    0.40 
  10   8  -3    0.82    0.69 
  10   8  -3    0.31    0.58 
 -10  -8   3    1.07    0.30 
 -10  -8   3    0.65    0.34 
   9   8  -3    0.26    0.56 
   9   8  -3   -0.26    0.44 
  -9  -8   3    1.07    0.26 
   8   8  -3   -0.26    0.57 
  -8  -8   3    0.11    0.22 
   7   8  -3    1.10    0.36 
   7   8  -3    0.97    0.46 
  -7  -8   3    1.17    0.22 
   6   8  -3    6.25    0.82 
   6   8  -3    8.39    0.75 
   6   8  -3    7.66    0.56 
   6   8  -3    7.51    0.50 
  -6  -8   3    8.30    0.54 
  -6  -8   3    7.43    0.72 
  -6  -8   3    8.08    0.83 
   5   8  -3    1.66    0.39 
   5   8  -3    1.52    0.21 
   5   8  -3    1.56    0.32 
   5   8  -3    1.80    0.26 
  -5  -8   3    1.74    0.34 
  -5  -8   3    2.04    0.25 
  -5  -8   3    1.89    0.39 
   4   8  -3   41.10    2.20 
   4   8  -3   33.98    2.31 
   4   8  -3   40.47    2.28 
   4   8  -3   39.59    2.14 
  -4  -8   3   42.59    2.18 
  -4  -8   3   39.56    2.27 
  -4  -8   3   38.63    2.16 
  -4  -8   3   38.32    2.30 
  -4  -8   3   41.54    2.26 
   3   8  -3   12.84    1.02 
   3   8  -3   15.15    0.85 
   3   8  -3   15.55    0.92 
   3   8  -3   15.27    0.97 
  -3  -8   3   15.29    0.98 
  -3  -8   3   14.11    0.99 
  -3  -8   3   15.62    0.96 
  -3  -8   3   15.56    0.87 
  -3  -8   3   15.95    0.89 
   2   8  -3   13.94    0.77 
   2   8  -3   13.63    0.85 
   2   8  -3   13.34    0.87 
   2   8  -3   11.13    0.91 
  -2  -8   3   14.24    0.81 
  -2  -8   3   14.01    0.85 
  -2  -8   3   14.18    0.78 
  -2  -8   3   13.24    0.87 
   1   8  -3    0.66    0.12 
   1   8  -3    0.87    0.18 
   1   8  -3    0.54    0.16 
   1   8  -3    0.62    0.23 
  -1  -8   3    0.69    0.10 
  -1  -8   3    0.56    0.12 
  -1  -8   3    0.47    0.15 
  -1  -8   3    0.55    0.20 
  -1  -8   3    0.56    0.17 
   0   8  -3    0.70    0.15 
   0   8  -3    0.42    0.13 
   0   8  -3    0.38    0.18 
   0   8  -3    0.26    0.16 
   0  -8   3    0.57    0.13 
   0  -8   3    0.28    0.12 
   0  -8   3    0.34    0.12 
   0  -8   3    0.30    0.08 
   0  -8   3    0.36    0.19 
  -1   8  -3   11.46    0.70 
  -1   8  -3   11.00    0.76 
  -1   8  -3    9.26    0.69 
  -1   8  -3   10.80    0.71 
   1  -8   3   11.32    0.65 
   1  -8   3   10.72    0.73 
   1  -8   3   11.91    0.68 
   1  -8   3   11.25    0.72 
   1  -8   3   13.08    0.65 
  -2   8  -3   -0.20    0.16 
  -2   8  -3    0.15    0.19 
  -2   8  -3   -0.03    0.11 
  -2   8  -3    0.05    0.10 
   2  -8   3   -0.09    0.08 
   2  -8   3    0.14    0.16 
   2  -8   3    0.11    0.15 
   2  -8   3   -0.09    0.09 
  -3   8  -3    1.15    0.26 
  -3   8  -3    1.04    0.27 
  -3   8  -3    1.46    0.19 
  -3   8  -3    1.40    0.24 
  -3   8  -3    1.21    0.16 
   3  -8   3    1.45    0.24 
   3  -8   3    1.25    0.25 
   3  -8   3    1.33    0.19 
   3  -8   3    1.34    0.18 
  -4   8  -3   -0.04    0.23 
  -4   8  -3    0.01    0.19 
  -4   8  -3    0.17    0.12 
  -4   8  -3   -0.11    0.25 
   4  -8   3   -0.17    0.14 
   4  -8   3    0.00    0.11 
   4  -8   3    0.15    0.21 
   4  -8   3    0.33    0.14 
  -5   8  -3    4.92    0.62 
  -5   8  -3    4.69    0.47 
  -5   8  -3    4.66    0.39 
  -5   8  -3    5.77    0.63 
   5  -8   3    5.38    0.43 
   5  -8   3    5.52    0.46 
   5  -8   3    4.99    0.41 
   5  -8   3    4.81    0.54 
  -6   8  -3   -0.12    0.23 
  -6   8  -3   -0.01    0.35 
  -6   8  -3   -0.10    0.13 
   6  -8   3   -0.05    0.27 
   6  -8   3    0.08    0.19 
  -7   8  -3    1.62    0.50 
  -7   8  -3    0.76    0.29 
  -7   8  -3    1.19    0.21 
   7  -8   3    1.53    0.26 
   7  -8   3    0.89    0.35 
   7  -8   3    1.49    0.31 
  -8   8  -3    0.02    0.31 
  -8   8  -3    0.39    0.20 
  -8   8  -3    0.14    0.68 
   8  -8   3   -0.26    0.39 
   8  -8   3    1.28    0.35 
   8  -8   3    0.46    0.26 
  -9   8  -3   -0.07    0.34 
  -9   8  -3    0.53    0.23 
   9  -8   3   -0.20    0.48 
   9  -8   3    0.81    0.41 
 -10   8  -3    4.74    0.57 
 -10   8  -3    5.35    0.76 
  10  -8   3    5.41    0.81 
  10  -8   3    5.66    0.71 
 -11   8  -3   -0.02    0.34 
  11  -8   3    1.12    0.64 
  11  -8   3    0.49    0.69 
  12   7  -3    0.64    0.95 
  12   7  -3    0.97    0.79 
 -12  -7   3    0.86    0.36 
  11   7  -3    0.17    0.61 
  11   7  -3   -0.79    0.76 
 -11  -7   3   -0.18    0.29 
 -11  -7   3   -0.58    0.29 
  10   7  -3    0.94    0.52 
  10   7  -3    0.75    0.63 
 -10  -7   3    0.72    0.25 
 -10  -7   3    1.15    0.32 
   9   7  -3    0.30    0.51 
   9   7  -3    0.05    0.42 
  -9  -7   3    0.44    0.21 
  -9  -7   3    0.54    0.25 
   8   7  -3    9.80    1.09 
   8   7  -3   10.96    0.98 
  -8  -7   3   11.74    0.76 
   7   7  -3    0.65    0.35 
   7   7  -3    0.80    0.21 
   7   7  -3    0.19    0.40 
  -7  -7   3    0.90    0.19 
   6   7  -3    0.31    0.27 
   6   7  -3    0.14    0.31 
   6   7  -3    0.28    0.11 
   6   7  -3    0.19    0.14 
  -6  -7   3    0.06    0.36 
  -6  -7   3    0.35    0.32 
  -6  -7   3    0.27    0.13 
   5   7  -3   14.93    1.02 
   5   7  -3   15.49    0.91 
   5   7  -3   13.36    1.09 
   5   7  -3   15.14    0.87 
  -5  -7   3   15.82    1.01 
  -5  -7   3   15.11    1.07 
  -5  -7   3   15.67    0.90 
   4   7  -3   11.98    0.69 
   4   7  -3   12.26    0.74 
   4   7  -3   12.28    0.83 
   4   7  -3   10.59    0.87 
  -4  -7   3   12.45    0.81 
  -4  -7   3   11.87    0.86 
  -4  -7   3   12.72    0.73 
  -4  -7   3   11.57    0.71 
   3   7  -3    7.27    0.54 
   3   7  -3    6.28    0.59 
   3   7  -3    7.29    0.48 
   3   7  -3    6.68    0.42 
  -3  -7   3    6.35    0.57 
  -3  -7   3    7.50    0.54 
  -3  -7   3    7.47    0.55 
  -3  -7   3    6.55    0.43 
  -3  -7   3    6.89    0.45 
   2   7  -3   10.42    0.69 
   2   7  -3    9.14    0.73 
   2   7  -3   10.75    0.66 
   2   7  -3   10.24    0.60 
  -2  -7   3   11.65    0.68 
  -2  -7   3   10.36    0.63 
  -2  -7   3   10.69    0.71 
  -2  -7   3   10.22    0.60 
  -2  -7   3   10.78    0.71 
   1   7  -3    4.33    0.28 
   1   7  -3    4.28    0.35 
   1   7  -3    4.44    0.35 
   1   7  -3    3.43    0.38 
  -1  -7   3    4.41    0.34 
  -1  -7   3    4.27    0.27 
  -1  -7   3    3.72    0.35 
  -1  -7   3    3.97    0.38 
  -1  -7   3    4.17    0.31 
   0   7  -3    0.09    0.13 
   0   7  -3    0.02    0.11 
   0   7  -3    0.27    0.14 
   0   7  -3    0.19    0.08 
   0  -7   3    0.00    0.05 
   0  -7   3    0.18    0.10 
   0  -7   3    0.16    0.09 
   0  -7   3    0.17    0.15 
   0  -7   3   -0.05    0.09 
  -1   7  -3   32.08    1.79 
  -1   7  -3   28.01    1.77 
  -1   7  -3   31.30    1.73 
  -1   7  -3   30.55    1.73 
   1  -7   3   31.52    1.76 
   1  -7   3   32.29    1.76 
   1  -7   3   32.68    1.71 
   1  -7   3   31.58    1.70 
  -2   7  -3    7.95    0.53 
  -2   7  -3    8.79    0.59 
  -2   7  -3    8.94    0.56 
  -2   7  -3    9.48    0.65 
  -2   7  -3    7.97    0.60 
   2  -7   3    9.72    0.59 
   2  -7   3    9.32    0.54 
   2  -7   3    8.76    0.54 
   2  -7   3    9.11    0.62 
  -3   7  -3    0.26    0.10 
  -3   7  -3   -0.10    0.18 
  -3   7  -3    0.00    0.13 
  -3   7  -3    0.08    0.09 
  -3   7  -3    0.14    0.18 
   3  -7   3   -0.01    0.09 
   3  -7   3    0.25    0.17 
   3  -7   3    0.27    0.11 
   3  -7   3    0.24    0.13 
  -4   7  -3    0.25    0.22 
  -4   7  -3    0.81    0.14 
  -4   7  -3    0.32    0.21 
  -4   7  -3    0.62    0.18 
   4  -7   3    0.73    0.22 
   4  -7   3    0.92    0.17 
   4  -7   3    0.65    0.17 
   4  -7   3    0.82    0.14 
  -5   7  -3    7.45    0.67 
  -5   7  -3    8.25    0.45 
  -5   7  -3    7.29    0.50 
  -5   7  -3    6.64    0.67 
  -5   7  -3    6.99    0.56 
   5  -7   3    7.33    0.52 
   5  -7   3    8.17    0.53 
   5  -7   3    8.18    0.65 
   5  -7   3    7.38    0.57 
  -6   7  -3   10.16    0.72 
  -6   7  -3    9.47    0.84 
  -6   7  -3    9.61    0.71 
  -6   7  -3   11.17    0.65 
   6  -7   3   10.62    0.75 
   6  -7   3   10.74    0.68 
   6  -7   3    9.86    0.68 
   6  -7   3   10.74    0.83 
  -7   7  -3   -0.05    0.28 
  -7   7  -3   -0.38    0.42 
  -7   7  -3    0.13    0.13 
  -7   7  -3    0.11    0.20 
   7  -7   3    0.17    0.25 
   7  -7   3    0.02    0.29 
   7  -7   3    0.06    0.17 
  -8   7  -3    0.25    0.25 
  -8   7  -3   -0.24    0.34 
  -8   7  -3    0.33    0.52 
  -8   7  -3    0.16    0.16 
   8  -7   3   -0.30    0.43 
   8  -7   3    0.20    0.31 
   8  -7   3    0.26    0.21 
  -9   7  -3    6.31    0.65 
  -9   7  -3    6.68    0.53 
   9  -7   3    6.75    0.83 
   9  -7   3    6.17    0.60 
   9  -7   3    7.77    0.90 
 -10   7  -3    0.14    0.26 
 -10   7  -3    0.30    0.37 
  10  -7   3    0.23    0.50 
  10  -7   3    0.42    0.53 
 -11   7  -3    0.81    0.31 
  11  -7   3    1.33    0.64 
  11  -7   3    1.43    0.64 
  12   6  -3    0.26    0.86 
  12   6  -3    0.05    0.70 
 -12  -6   3    0.03    0.32 
  11   6  -3    2.80    0.87 
  11   6  -3    3.22    0.69 
 -11  -6   3    2.89    0.42 
 -11  -6   3    2.84    0.39 
  10   6  -3    3.20    0.74 
  10   6  -3    3.20    0.60 
 -10  -6   3    2.87    0.36 
 -10  -6   3    2.99    0.37 
   9   6  -3    1.56    0.45 
   9   6  -3    2.15    0.58 
  -9  -6   3    1.97    0.31 
  -9  -6   3    1.73    0.31 
   8   6  -3   -0.01    0.39 
   8   6  -3    0.71    0.34 
  -8  -6   3    0.21    0.18 
   7   6  -3    1.26    0.21 
   7   6  -3    1.20    0.31 
   7   6  -3    1.13    0.42 
   7   6  -3    1.05    0.19 
  -7  -6   3    1.49    0.39 
  -7  -6   3    1.22    0.48 
  -7  -6   3    1.40    0.21 
   6   6  -3    0.15    0.27 
   6   6  -3    0.38    0.13 
   6   6  -3    0.35    0.12 
   6   6  -3    0.38    0.22 
  -6  -6   3    0.16    0.28 
  -6  -6   3    0.62    0.33 
  -6  -6   3    0.11    0.12 
   5   6  -3   13.85    0.81 
   5   6  -3   14.16    0.84 
   5   6  -3   14.80    0.95 
   5   6  -3   12.64    1.00 
  -5  -6   3   14.03    1.00 
  -5  -6   3   15.11    0.94 
  -5  -6   3   14.33    0.84 
   4   6  -3    3.79    0.48 
   4   6  -3    4.56    0.41 
   4   6  -3    4.04    0.32 
   4   6  -3    4.10    0.29 
  -4  -6   3    4.74    0.47 
  -4  -6   3    4.19    0.31 
  -4  -6   3    4.34    0.42 
   3   6  -3   17.11    0.98 
   3   6  -3   16.42    1.12 
   3   6  -3   19.31    1.09 
   3   6  -3   18.10    1.02 
  -3  -6   3   16.00    0.99 
  -3  -6   3   17.88    1.10 
  -3  -6   3   17.60    1.00 
  -3  -6   3   18.55    1.08 
  -3  -6   3   19.41    1.07 
   2   6  -3   40.79    2.63 
   2   6  -3   49.28    2.54 
   2   6  -3   46.24    2.62 
   2   6  -3   49.59    2.59 
  -2  -6   3   48.55    2.63 
  -2  -6   3   50.66    2.61 
  -2  -6   3   46.60    2.62 
  -2  -6   3   48.13    2.57 
  -2  -6   3   48.41    2.55 
   1   6  -3    2.67    0.26 
   1   6  -3    2.58    0.18 
   1   6  -3    2.32    0.25 
   1   6  -3    1.89    0.28 
  -1  -6   3    2.59    0.26 
  -1  -6   3    2.50    0.21 
  -1  -6   3    2.51    0.25 
  -1  -6   3    2.66    0.28 
  -1  -6   3    2.41    0.18 
   0   6  -3   52.00    2.73 
   0   6  -3   50.56    2.76 
   0   6  -3   50.73    2.77 
   0   6  -3   42.95    2.75 
   0  -6   3   50.98    2.78 
   0  -6   3   54.45    2.74 
   0  -6   3   50.34    2.75 
   0  -6   3   52.97    2.74 
   0  -6   3   52.70    2.71 
  -1   6  -3    2.58    0.24 
  -1   6  -3    2.95    0.25 
  -1   6  -3    2.69    0.28 
  -1   6  -3    3.21    0.25 
  -1   6  -3    3.07    0.31 
   1  -6   3    3.40    0.23 
   1  -6   3    2.65    0.27 
   1  -6   3    2.84    0.21 
   1  -6   3    3.11    0.28 
   1  -6   3    3.35    0.21 
  -2   6  -3    0.46    0.14 
  -2   6  -3    0.13    0.09 
  -2   6  -3    0.46    0.10 
  -2   6  -3    0.53    0.16 
  -2   6  -3    0.31    0.16 
   2  -6   3    0.50    0.16 
   2  -6   3    0.45    0.12 
   2  -6   3    0.43    0.09 
   2  -6   3    0.31    0.09 
  -3   6  -3   21.45    1.21 
  -3   6  -3   22.55    1.18 
  -3   6  -3   21.54    1.27 
  -3   6  -3   20.94    1.26 
  -3   6  -3   21.43    1.29 
   3  -6   3   20.36    1.20 
   3  -6   3   20.95    1.23 
   3  -6   3   23.24    1.29 
   3  -6   3   22.42    1.23 
  -4   6  -3    7.69    0.39 
  -4   6  -3    6.14    0.53 
  -4   6  -3    6.40    0.42 
  -4   6  -3    5.10    0.47 
  -4   6  -3    6.46    0.54 
   4  -6   3    6.52    0.47 
   4  -6   3    7.10    0.54 
   4  -6   3    6.69    0.43 
   4  -6   3    6.51    0.45 
  -5   6  -3    0.51    0.19 
  -5   6  -3    0.51    0.26 
  -5   6  -3    0.37    0.16 
  -5   6  -3    0.44    0.11 
   5  -6   3    0.56    0.16 
   5  -6   3    0.54    0.14 
   5  -6   3    0.82    0.20 
   5  -6   3    0.42    0.22 
  -6   6  -3    1.78    0.21 
  -6   6  -3    1.64    0.34 
  -6   6  -3    1.54    0.28 
  -7   6  -3   -0.20    0.12 
  -7   6  -3    0.02    0.29 
  -7   6  -3    0.10    0.20 
  -7   6  -3   -0.11    0.39 
   7  -6   3    0.49    0.29 
   7  -6   3    0.00    0.24 
   7  -6   3    0.09    0.16 
  -8   6  -3    0.48    0.51 
  -8   6  -3   -0.43    0.23 
  -8   6  -3   -0.16    0.14 
  -8   6  -3   -0.24    0.35 
   8  -6   3   -0.18    0.18 
   8  -6   3    0.19    0.28 
   8  -6   3   -0.52    0.30 
  -9   6  -3   -0.62    0.26 
  -9   6  -3    0.23    0.41 
  -9   6  -3    0.24    0.18 
   9  -6   3   -0.06    0.40 
   9  -6   3    0.24    0.26 
   9  -6   3   -0.02    0.35 
 -10   6  -3    1.90    0.41 
 -10   6  -3    2.35    0.33 
  10  -6   3    1.73    0.59 
  10  -6   3    2.43    0.50 
 -11   6  -3   -0.47    0.24 
 -11   6  -3    0.36    0.41 
  11  -6   3   -1.10    0.56 
  11  -6   3    0.01    0.54 
  12   5  -3    0.82    0.69 
  11   5  -3    0.41    0.55 
  11   5  -3   -0.13    0.68 
 -11  -5   3    0.53    0.26 
 -11  -5   3   -0.03    0.21 
  10   5  -3    8.06    1.18 
  10   5  -3   10.47    1.02 
 -10  -5   3    9.32    0.71 
 -10  -5   3    9.43    0.65 
   9   5  -3    0.19    0.43 
   9   5  -3    1.14    0.53 
  -9  -5   3    0.50    0.21 
  -9  -5   3    0.54    0.20 
   8   5  -3    0.16    0.39 
   8   5  -3    0.31    0.33 
  -8  -5   3    0.56    0.17 
  -8  -5   3    0.24    0.18 
   7   5  -3   18.82    1.48 
   7   5  -3   22.32    1.28 
   7   5  -3   22.65    1.43 
   7   5  -3   22.66    1.26 
  -7  -5   3   21.96    1.50 
  -7  -5   3   22.30    1.29 
  -7  -5   3   24.39    1.44 
   6   5  -3    5.98    0.43 
   6   5  -3    6.04    0.41 
   6   5  -3    5.00    0.64 
   6   5  -3    6.59    0.57 
  -6  -5   3    6.78    0.61 
  -6  -5   3    5.96    0.67 
  -6  -5   3    6.14    0.44 
   5   5  -3    2.98    0.39 
   5   5  -3    3.65    0.28 
   5   5  -3    3.44    0.26 
   5   5  -3    3.07    0.46 
  -5  -5   3    3.75    0.43 
  -5  -5   3    3.58    0.29 
  -5  -5   3    3.38    0.49 
   4   5  -3   12.82    0.78 
   4   5  -3   12.06    0.91 
   4   5  -3   13.65    0.87 
   4   5  -3   13.80    0.77 
  -4  -5   3   14.42    0.86 
  -4  -5   3   13.67    0.78 
  -4  -5   3   13.68    0.90 
   3   5  -3    7.13    0.50 
   3   5  -3    7.19    0.44 
   3   5  -3    5.91    0.54 
   3   5  -3    6.96    0.41 
  -3  -5   3    7.15    0.49 
  -3  -5   3    6.37    0.52 
  -3  -5   3    6.74    0.49 
  -3  -5   3    7.04    0.42 
  -3  -5   3    7.19    0.43 
   2   5  -3    3.65    0.23 
   2   5  -3    3.95    0.32 
   2   5  -3    3.36    0.34 
   2   5  -3    3.69    0.28 
  -2  -5   3    3.78    0.34 
  -2  -5   3    3.18    0.35 
  -2  -5   3    3.55    0.24 
  -2  -5   3    3.61    0.26 
  -2  -5   3    4.38    0.32 
   1   5  -3    7.78    0.56 
   1   5  -3    9.26    0.53 
   1   5  -3    8.72    0.54 
   1   5  -3    7.93    0.50 
  -1  -5   3    8.02    0.60 
  -1  -5   3    8.60    0.51 
  -1  -5   3    8.75    0.53 
  -1  -5   3    8.97    0.54 
  -1  -5   3    8.72    0.49 
   0   5  -3    2.73    0.25 
   0   5  -3    2.19    0.24 
   0   5  -3    2.60    0.22 
   0  -5   3    2.66    0.18 
   0  -5   3    3.10    0.22 
   0  -5   3    2.44    0.23 
   0  -5   3    2.60    0.22 
   0  -5   3    2.75    0.25 
  -1   5  -3   20.73    1.24 
  -1   5  -3   22.53    1.25 
  -1   5  -3   20.51    1.20 
  -1   5  -3   21.37    1.21 
   1  -5   3   22.90    1.20 
   1  -5   3   21.97    1.23 
   1  -5   3   22.32    1.19 
   1  -5   3   22.27    1.23 
  -2   5  -3   28.54    1.61 
  -2   5  -3   28.59    1.56 
  -2   5  -3   29.97    1.54 
  -2   5  -3   28.34    1.59 
  -2   5  -3   25.72    1.59 
   2  -5   3   30.23    1.55 
   2  -5   3   27.31    1.56 
   2  -5   3   28.15    1.60 
   2  -5   3   29.46    1.58 
  -3   5  -3  796.03   41.85 
  -3   5  -3  872.87   41.86 
  -3   5  -3  734.13   41.81 
  -3   5  -3  781.99   41.91 
  -3   5  -3  769.77   41.83 
   3  -5   3  803.88   41.79 
   3  -5   3  799.35   41.85 
   3  -5   3  785.84   41.81 
   3  -5   3  806.23   41.83 
  -4   5  -3    5.14    0.41 
  -4   5  -3    5.57    0.47 
  -4   5  -3    5.23    0.46 
  -4   5  -3    5.27    0.36 
   4  -5   3    5.95    0.47 
   4  -5   3    5.95    0.38 
   4  -5   3    5.48    0.37 
   4  -5   3    6.06    0.42 
  -5   5  -3   46.31    2.57 
  -5   5  -3   46.79    2.46 
  -5   5  -3   40.26    2.50 
  -5   5  -3   45.01    2.50 
   5  -5   3   45.60    2.53 
   5  -5   3   46.24    2.57 
   5  -5   3   44.83    2.47 
   5  -5   3   48.65    2.47 
  -6   5  -3   11.68    0.73 
  -6   5  -3   11.09    0.84 
  -6   5  -3   11.39    0.67 
  -6   5  -3   10.39    0.77 
   6  -5   3   12.09    0.79 
   6  -5   3   10.77    0.70 
   6  -5   3   11.57    0.69 
   6  -5   3   10.89    0.82 
  -7   5  -3   18.39    1.29 
  -7   5  -3   17.12    1.21 
  -7   5  -3   19.58    1.15 
  -7   5  -3   19.40    1.09 
   7  -5   3   19.08    1.10 
   7  -5   3   19.74    1.27 
   7  -5   3   19.90    1.23 
   7  -5   3   18.79    1.14 
  -8   5  -3    0.36    0.21 
  -8   5  -3    0.23    0.47 
  -8   5  -3   -0.10    0.12 
  -8   5  -3    0.56    0.35 
   8  -5   3    0.06    0.18 
   8  -5   3   -0.28    0.30 
   8  -5   3   -0.21    0.27 
  -9   5  -3    0.10    0.15 
  -9   5  -3    0.31    0.26 
  -9   5  -3    0.54    0.48 
   9  -5   3    0.63    0.36 
   9  -5   3    0.02    0.23 
   9  -5   3   -0.50    0.35 
 -10   5  -3    2.92    0.36 
 -10   5  -3    3.34    0.42 
  10  -5   3    3.01    0.52 
  10  -5   3    2.69    0.58 
  10  -5   3    2.96    0.44 
 -11   5  -3   -0.54    0.39 
 -11   5  -3    0.23    0.24 
  11  -5   3   -0.57    0.55 
  11  -5   3   -0.23    0.52 
 -12   5  -3    0.86    0.31 
  12  -5   3    0.57    0.67 
  12   4  -3    1.63    0.67 
 -12  -4   3    0.97    0.33 
  11   4  -3    3.33    0.81 
  11   4  -3    4.56    0.68 
 -11  -4   3    3.44    0.49 
 -11  -4   3    3.83    0.36 
  10   4  -3    1.34    0.59 
  10   4  -3    0.44    0.43 
 -10  -4   3    0.36    0.17 
 -10  -4   3    0.39    0.23 
   9   4  -3    5.33    0.78 
   9   4  -3    4.95    0.80 
  -9  -4   3    6.19    0.50 
  -9  -4   3    6.43    0.45 
   8   4  -3    0.40    0.19 
   8   4  -3    0.45    0.31 
   8   4  -3    0.65    0.39 
  -8  -4   3   -0.05    0.15 
  -8  -4   3    1.09    0.42 
  -8  -4   3    0.47    0.16 
  -8  -4   3    0.83    0.74 
   7   4  -3    4.37    0.35 
   7   4  -3    4.17    0.38 
   7   4  -3    4.22    0.61 
   7   4  -3    3.79    0.52 
  -7  -4   3    4.10    0.36 
  -7  -4   3    4.60    0.66 
  -7  -4   3    4.66    0.60 
   6   4  -3    0.24    0.10 
   6   4  -3    0.06    0.24 
   6   4  -3   -0.02    0.19 
   6   4  -3    0.09    0.11 
  -6  -4   3   -0.16    0.27 
  -6  -4   3    0.33    0.26 
  -6  -4   3    0.37    0.11 
   5   4  -3   -0.07    0.20 
   5   4  -3    0.26    0.09 
   5   4  -3    0.27    0.17 
   5   4  -3    0.28    0.10 
  -5  -4   3    0.31    0.10 
  -5  -4   3    0.44    0.21 
  -5  -4   3    0.20    0.23 
   4   4  -3   27.37    1.48 
   4   4  -3   23.86    1.59 
   4   4  -3   27.50    1.47 
   4   4  -3   27.48    1.56 
  -4  -4   3   26.80    1.48 
  -4  -4   3   26.41    1.59 
  -4  -4   3   28.97    1.55 
   3   4  -3    2.11    0.30 
   3   4  -3    2.72    0.20 
   3   4  -3    2.71    0.19 
   3   4  -3    2.73    0.27 
  -3  -4   3    2.69    0.27 
  -3  -4   3    2.76    0.21 
  -3  -4   3    2.64    0.30 
  -3  -4   3    2.56    0.19 
  -3  -4   3    2.31    0.26 
   2   4  -3    9.31    0.58 
   2   4  -3    8.80    0.56 
   2   4  -3    8.25    0.61 
   2   4  -3    9.69    0.54 
  -2  -4   3    9.44    0.61 
  -2  -4   3    9.17    0.60 
  -2  -4   3    9.23    0.53 
  -2  -4   3    9.55    0.54 
  -2  -4   3    9.65    0.58 
   1   4  -3   11.88    0.66 
   1   4  -3   10.18    0.71 
   1   4  -3   12.28    0.69 
   1   4  -3   12.23    0.71 
  -1  -4   3   12.38    0.66 
  -1  -4   3   11.67    0.70 
  -1  -4   3   12.23    0.69 
  -1  -4   3   11.94    0.68 
  -1  -4   3   12.57    0.71 
   0   4  -3   28.26    1.77 
   0   4  -3   30.39    1.80 
   0   4  -3   32.49    1.76 
   0   4  -3   33.69    1.79 
   0   4  -3   32.89    1.78 
   0  -4   3   32.70    1.79 
   0  -4   3   34.12    1.77 
   0  -4   3   33.09    1.78 
   0  -4   3   36.20    1.77 
   0  -4   3   33.39    1.75 
  -1   4  -3    6.16    0.43 
  -1   4  -3    6.41    0.39 
  -1   4  -3    6.46    0.39 
  -1   4  -3    6.15    0.40 
   1  -4   3    6.07    0.38 
   1  -4   3    6.55    0.38 
   1  -4   3    7.20    0.38 
   1  -4   3    6.38    0.42 
  -2   4  -3    9.10    0.47 
  -2   4  -3    6.79    0.53 
  -2   4  -3    8.31    0.54 
  -2   4  -3    8.49    0.48 
  -2   4  -3    7.78    0.51 
   2  -4   3    8.42    0.50 
   2  -4   3    8.50    0.53 
   2  -4   3    7.55    0.49 
   2  -4   3    8.16    0.49 
  -3   4  -3   84.73    4.67 
  -3   4  -3   88.75    4.62 
  -3   4  -3   82.15    4.64 
  -3   4  -3   86.85    4.68 
   3  -4   3   85.66    4.68 
   3  -4   3   86.63    4.65 
   3  -4   3   89.33    4.62 
   3  -4   3   91.27    4.63 
  -4   4  -3   21.58    1.23 
  -4   4  -3   21.23    1.28 
  -4   4  -3   21.07    1.27 
  -4   4  -3   20.86    1.19 
   4  -4   3   21.60    1.20 
   4  -4   3   22.79    1.21 
   4  -4   3   22.13    1.28 
   4  -4   3   21.78    1.26 
  -5   4  -3    0.21    0.21 
  -5   4  -3    0.29    0.08 
  -5   4  -3    0.46    0.20 
  -5   4  -3    0.35    0.13 
   5  -4   3    0.13    0.17 
   5  -4   3    0.36    0.10 
   5  -4   3    0.49    0.17 
   5  -4   3    0.39    0.11 
  -6   4  -3    1.32    0.18 
  -6   4  -3    1.40    0.32 
  -6   4  -3    1.79    0.31 
  -6   4  -3    1.38    0.21 
   6  -4   3    1.68    0.24 
   6  -4   3    2.35    0.32 
   6  -4   3    1.51    0.21 
   6  -4   3    1.62    0.30 
  -7   4  -3    1.93    0.22 
  -7   4  -3    1.93    0.26 
  -7   4  -3    1.93    0.42 
  -7   4  -3    2.15    0.37 
   7  -4   3    1.78    0.35 
   7  -4   3    1.35    0.22 
   7  -4   3    2.04    0.32 
   7  -4   3    1.52    0.22 
  -8   4  -3    5.82    0.41 
  -8   4  -3    4.96    0.67 
  -8   4  -3    5.88    0.79 
  -8   4  -3    5.28    0.46 
   8  -4   3    6.37    0.66 
   8  -4   3    5.62    0.46 
   8  -4   3    5.57    0.61 
  -9   4  -3    3.48    0.34 
  -9   4  -3    2.92    0.56 
  -9   4  -3    3.66    0.40 
   9  -4   3    3.05    0.48 
   9  -4   3    4.10    0.57 
   9  -4   3    3.45    0.43 
 -10   4  -3    1.99    0.29 
 -10   4  -3    2.58    0.36 
 -10   4  -3    2.12    0.62 
  10  -4   3    2.47    0.39 
  10  -4   3    2.67    0.56 
  10  -4   3    2.27    0.47 
 -11   4  -3    3.83    0.47 
 -11   4  -3    4.27    0.61 
  11  -4   3    5.21    0.70 
  11  -4   3    4.49    0.75 
 -12   4  -3    1.03    0.29 
  12  -4   3    1.15    0.65 
  12  -4   3    1.02    0.75 
  12   3  -3    1.10    0.64 
 -12  -3   3    1.50    0.33 
  11   3  -3   -0.17    0.63 
  11   3  -3   -0.09    0.50 
 -11  -3   3    0.47    0.25 
  10   3  -3    1.17    0.61 
  10   3  -3    0.06    0.45 
 -10  -3   3    0.34    0.22 
 -10  -3   3    0.46    0.15 
   9   3  -3    0.56    0.36 
   9   3  -3    0.38    0.44 
  -9  -3   3    0.21    0.17 
  -9  -3   3    0.28    0.13 
   8   3  -3    9.83    0.68 
   8   3  -3    9.61    0.94 
   8   3  -3    9.87    0.87 
  -8  -3   3   10.47    0.68 
  -8  -3   3   10.41    0.99 
  -8  -3   3   10.88    0.91 
  -8  -3   3   10.71    0.63 
   7   3  -3   25.00    1.41 
   7   3  -3   26.93    1.56 
   7   3  -3   21.37    1.58 
  -7  -3   3   25.76    1.41 
  -7  -3   3   24.00    1.60 
  -7  -3   3   26.23    1.54 
  -7  -3   3   23.80    1.38 
   6   3  -3    6.33    0.54 
   6   3  -3    5.66    0.62 
   6   3  -3    5.53    0.42 
  -6  -3   3    6.34    0.42 
  -6  -3   3    6.81    0.58 
  -6  -3   3    6.42    0.63 
   5   3  -3   16.86    0.94 
   5   3  -3   14.14    1.05 
   5   3  -3   16.40    1.03 
   5   3  -3   16.68    0.92 
  -5  -3   3   17.49    1.02 
  -5  -3   3   16.25    0.93 
  -5  -3   3   15.85    1.06 
   4   3  -3    0.88    0.18 
   4   3  -3    0.74    0.23 
   4   3  -3    0.80    0.12 
   4   3  -3    0.79    0.11 
  -4  -3   3    0.88    0.19 
  -4  -3   3    0.78    0.19 
  -4  -3   3    0.93    0.12 
   3   3  -3   65.09    3.43 
   3   3  -3   61.23    3.38 
   3   3  -3   54.83    3.44 
   3   3  -3   66.58    3.38 
  -3  -3   3   62.89    3.45 
  -3  -3   3   65.53    3.40 
  -3  -3   3   66.73    3.38 
  -3  -3   3   62.97    3.45 
   2   3  -3    0.65    0.09 
   2   3  -3    0.61    0.08 
   2   3  -3    0.70    0.14 
   2   3  -3    0.73    0.12 
  -2  -3   3    0.53    0.08 
  -2  -3   3    0.65    0.13 
  -2  -3   3    0.60    0.08 
  -2  -3   3    0.64    0.11 
  -2  -3   3    0.62    0.10 
   1   3  -3    1.17    0.09 
   1   3  -3    1.20    0.12 
   1   3  -3    1.01    0.15 
   1   3  -3    1.21    0.15 
   1   3  -3    0.97    0.14 
  -1  -3   3    1.19    0.14 
  -1  -3   3    1.43    0.14 
  -1  -3   3    0.83    0.14 
  -1  -3   3    1.08    0.12 
   0   3  -3   13.57    0.74 
   0   3  -3   13.35    0.76 
   0   3  -3   12.52    0.76 
   0   3  -3   12.45    0.80 
   0  -3   3   15.24    0.76 
   0  -3   3   12.71    0.75 
   0  -3   3   14.05    0.75 
   0  -3   3   13.97    0.77 
  -1   3  -3   39.96    1.93 
  -1   3  -3   35.39    1.94 
  -1   3  -3   36.12    1.94 
  -1   3  -3   33.70    1.95 
  -1   3  -3   35.87    1.96 
   1  -3   3   35.41    1.93 
   1  -3   3   36.05    1.94 
   1  -3   3   39.68    1.92 
   1  -3   3   30.21    1.96 
   1  -3   3   37.37    1.93 
  -2   3  -3   55.82    2.93 
  -2   3  -3   53.60    2.95 
  -2   3  -3   54.32    2.97 
  -2   3  -3   53.32    2.96 
  -2   3  -3   57.26    2.92 
   2  -3   3   54.27    2.96 
   2  -3   3   54.81    2.95 
   2  -3   3   55.40    2.94 
   2  -3   3   55.84    2.93 
  -3   3  -3   16.22    1.00 
  -3   3  -3   16.37    0.99 
  -3   3  -3   16.45    0.94 
  -3   3  -3   17.48    0.97 
   3  -3   3   17.11    0.95 
   3  -3   3   17.82    1.01 
   3  -3   3   18.17    0.96 
   3  -3   3   17.06    0.99 
  -4   3  -3    8.65    0.60 
  -4   3  -3    8.55    0.53 
  -4   3  -3    8.24    0.51 
   4  -3   3    8.54    0.52 
   4  -3   3    9.17    0.58 
   4  -3   3    8.79    0.52 
   4  -3   3    8.38    0.59 
  -5   3  -3   19.61    1.12 
  -5   3  -3   17.64    1.17 
  -5   3  -3   20.49    1.10 
  -5   3  -3   20.24    1.21 
   5  -3   3   20.21    1.11 
   5  -3   3   19.23    1.12 
   5  -3   3   20.04    1.19 
   5  -3   3   20.39    1.18 
  -6   3  -3    7.27    0.47 
  -6   3  -3    6.91    0.62 
  -6   3  -3    7.19    0.45 
  -6   3  -3    6.18    0.58 
   6  -3   3    7.13    0.46 
   6  -3   3    7.29    0.56 
   6  -3   3    6.33    0.47 
   6  -3   3    7.87    0.59 
  -7   3  -3    8.34    0.75 
  -7   3  -3    7.99    0.54 
  -7   3  -3    8.21    0.53 
  -7   3  -3    7.26    0.71 
   7  -3   3    8.20    0.66 
   7  -3   3    8.68    0.54 
   7  -3   3    7.89    0.56 
   7  -3   3    8.86    0.70 
  -8   3  -3    0.07    0.12 
  -8   3  -3    0.03    0.14 
  -8   3  -3    0.16    0.39 
  -8   3  -3    0.04    0.37 
   8  -3   3    0.12    0.28 
   8  -3   3   -0.14    0.24 
   8  -3   3    0.05    0.17 
  -9   3  -3    0.04    0.16 
  -9   3  -3   -0.24    0.43 
  -9   3  -3    0.07    0.15 
   9  -3   3    0.13    0.35 
   9  -3   3    0.02    0.23 
 -10   3  -3    6.60    1.04 
 -10   3  -3    7.93    0.62 
 -10   3  -3    8.38    0.60 
  10  -3   3    7.97    0.88 
  10  -3   3    7.51    1.17 
  10  -3   3    8.22    0.69 
 -11   3  -3    0.70    0.30 
 -11   3  -3    0.94    0.24 
  11  -3   3    0.70    0.50 
  11  -3   3   -0.05    0.53 
 -12   3  -3    0.52    0.26 
  12  -3   3    1.14    0.63 
  12  -3   3    0.88    0.68 
  12   2  -3    1.56    0.62 
 -12  -2   3    0.76    0.29 
  11   2  -3    0.10    0.65 
  11   2  -3    0.22    0.49 
 -11  -2   3   -0.43    0.28 
  10   2  -3    0.20    0.40 
  10   2  -3    0.27    0.51 
 -10  -2   3   -0.21    0.18 
   9   2  -3    2.32    0.52 
   9   2  -3    2.46    0.46 
  -9  -2   3    2.78    0.54 
  -9  -2   3    2.30    0.28 
   8   2  -3    2.72    0.34 
   8   2  -3    3.36    0.48 
   8   2  -3    2.48    0.49 
  -8  -2   3    2.65    0.51 
  -8  -2   3    2.88    0.30 
  -8  -2   3    3.15    0.45 
   7   2  -3    0.17    0.13 
   7   2  -3    0.26    0.23 
   7   2  -3    0.14    0.29 
  -7  -2   3    0.08    0.28 
  -7  -2   3    0.00    0.11 
  -7  -2   3    0.30    0.32 
   6   2  -3    2.92    0.42 
   6   2  -3    2.51    0.35 
   6   2  -3    2.92    0.26 
  -6  -2   3    2.70    0.25 
  -6  -2   3    2.77    0.23 
  -6  -2   3    3.06    0.41 
  -6  -2   3    3.31    0.47 
   5   2  -3    4.09    0.39 
   5   2  -3    3.70    0.28 
   5   2  -3    2.68    0.43 
  -5  -2   3    5.06    0.41 
  -5  -2   3    3.94    0.28 
  -5  -2   3    4.20    0.44 
   4   2  -3    9.20    0.53 
   4   2  -3    7.46    0.63 
   4   2  -3    9.31    0.61 
  -4  -2   3    8.69    0.62 
  -4  -2   3    9.07    0.53 
  -4  -2   3    9.62    0.60 
   3   2  -3    1.49    0.24 
   3   2  -3    1.95    0.22 
   3   2  -3    1.57    0.14 
   3   2  -3    1.52    0.13 
  -3  -2   3    1.85    0.21 
  -3  -2   3    1.70    0.15 
  -3  -2   3    1.46    0.22 
  -3  -2   3    1.71    0.17 
   2   2  -3   27.03    1.38 
   2   2  -3   26.41    1.39 
   2   2  -3   22.28    1.44 
  -2  -2   3   27.28    1.41 
  -2  -2   3   24.88    1.43 
  -2  -2   3   26.54    1.40 
   1   2  -3    6.06    0.36 
   1   2  -3    6.24    0.33 
   1   2  -3    5.43    0.35 
   1   2  -3    5.81    0.34 
  -1  -2   3    5.81    0.35 
  -1  -2   3    5.58    0.33 
  -1  -2   3    5.73    0.37 
  -1  -2   3    5.55    0.34 
  -1  -2   3    6.15    0.35 
   0   2  -3    1.44    0.14 
   0   2  -3    1.72    0.13 
   0   2  -3    1.68    0.13 
   0   2  -3    1.61    0.13 
   0   2  -3    1.51    0.11 
   0  -2   3    1.53    0.12 
   0  -2   3    1.44    0.12 
   0  -2   3    1.91    0.13 
   0  -2   3    1.59    0.11 
   0  -2   3    1.50    0.13 
  -1   2  -3   31.22    1.70 
  -1   2  -3   34.51    1.69 
  -1   2  -3   31.63    1.69 
  -1   2  -3   30.46    1.71 
  -1   2  -3   31.30    1.71 
   1  -2   3   31.07    1.70 
   1  -2   3   30.39    1.70 
   1  -2   3   33.03    1.69 
   1  -2   3   31.24    1.69 
  -2   2  -3   15.33    0.89 
  -2   2  -3   15.91    0.86 
  -2   2  -3   14.94    0.89 
   2  -2   3   16.38    0.87 
   2  -2   3   15.06    0.88 
   2  -2   3   16.33    0.86 
   2  -2   3   15.87    0.89 
  -3   2  -3   57.22    3.22 
  -3   2  -3   62.15    3.21 
  -3   2  -3   58.66    3.26 
  -3   2  -3   63.10    3.25 
   3  -2   3   60.70    3.25 
   3  -2   3   58.24    3.22 
   3  -2   3   61.06    3.25 
   3  -2   3   61.53    3.22 
  -4   2  -3    6.59    0.48 
  -4   2  -3    6.41    0.40 
  -4   2  -3    6.26    0.39 
   4  -2   3    6.32    0.46 
   4  -2   3    6.45    0.40 
   4  -2   3    6.31    0.41 
   4  -2   3    6.79    0.46 
  -5   2  -3    8.78    0.66 
  -5   2  -3    9.50    0.56 
  -5   2  -3    9.21    0.56 
   5  -2   3    9.90    0.65 
   5  -2   3    9.87    0.65 
   5  -2   3    9.08    0.58 
   5  -2   3    9.48    0.57 
  -6   2  -3    1.58    0.17 
  -6   2  -3    1.49    0.31 
  -6   2  -3    1.65    0.18 
  -6   2  -3    1.42    0.29 
   6  -2   3    1.84    0.27 
   6  -2   3    1.75    0.20 
   6  -2   3    1.96    0.30 
   6  -2   3    1.58    0.21 
  -7   2  -3    9.02    0.56 
  -7   2  -3    8.75    0.56 
  -7   2  -3    8.53    0.76 
  -7   2  -3    7.34    0.74 
   7  -2   3    9.85    0.71 
   7  -2   3    8.60    0.58 
   7  -2   3    9.10    0.60 
   7  -2   3    9.38    0.70 
  -8   2  -3    3.67    0.31 
  -8   2  -3    3.69    0.55 
  -8   2  -3    3.50    0.32 
  -8   2  -3    3.39    0.54 
   8  -2   3    3.82    0.52 
   8  -2   3    4.14    0.39 
   8  -2   3    3.67    0.51 
  -9   2  -3    5.15    0.42 
  -9   2  -3    5.00    0.80 
  -9   2  -3    5.87    0.44 
   9  -2   3    5.98    0.68 
   9  -2   3    5.28    0.51 
   9  -2   3    5.20    0.65 
 -10   2  -3   11.92    0.83 
 -10   2  -3   12.32    0.79 
 -10   2  -3   11.97    1.23 
  10  -2   3   13.15    1.03 
  10  -2   3   14.29    1.08 
  10  -2   3    9.94    0.85 
 -11   2  -3    3.98    0.48 
 -11   2  -3    3.69    0.44 
  11  -2   3    4.19    0.69 
  11  -2   3    4.93    0.65 
 -12   2  -3    1.32    0.37 
 -12   2  -3    1.74    0.32 
  12  -2   3    2.11    0.68 
  12  -2   3    1.82    0.66 
  12   1  -3    1.92    0.68 
 -12  -1   3    3.26    0.46 
  11   1  -3    0.87    0.50 
 -11  -1   3    0.27    0.22 
  10   1  -3    4.63    0.64 
  10   1  -3    4.73    0.76 
 -10  -1   3    4.60    0.43 
   9   1  -3   -0.05    0.33 
   9   1  -3    0.00    0.38 
  -9  -1   3    0.76    0.48 
  -9  -1   3    0.09    0.14 
  -9  -1   3    0.49    0.45 
   8   1  -3    9.88    0.82 
   8   1  -3    9.62    0.65 
   8   1  -3    8.86    0.88 
  -8  -1   3   10.63    0.85 
  -8  -1   3    9.50    0.91 
  -8  -1   3    9.72    0.62 
   7   1  -3    3.72    0.34 
   7   1  -3    3.13    0.49 
   7   1  -3    3.49    0.48 
  -7  -1   3    3.71    0.30 
  -7  -1   3    4.32    0.51 
  -7  -1   3    4.37    0.58 
   6   1  -3    3.57    0.29 
   6   1  -3    2.93    0.46 
   6   1  -3    3.91    0.41 
  -6  -1   3    3.92    0.43 
  -6  -1   3    3.81    0.48 
  -6  -1   3    3.57    0.28 
   5   1  -3   26.53    1.79 
   5   1  -3   31.46    1.78 
   5   1  -3   31.62    1.69 
  -5  -1   3   31.03    1.79 
  -5  -1   3   32.71    1.76 
  -5  -1   3   31.81    1.69 
   4   1  -3    7.47    0.46 
   4   1  -3    6.21    0.54 
   4   1  -3    8.34    0.53 
  -4  -1   3    8.01    0.52 
  -4  -1   3    7.67    0.54 
  -4  -1   3    7.61    0.45 
   3   1  -3    7.51    0.57 
   3   1  -3    9.12    0.56 
   3   1  -3    8.78    0.50 
  -3  -1   3    8.76    0.57 
  -3  -1   3    9.41    0.54 
  -3  -1   3    9.08    0.50 
   2   1  -3    5.91    0.45 
   2   1  -3    7.41    0.44 
  -2  -1   3    6.70    0.45 
  -2  -1   3    7.34    0.40 
  -2  -1   3    7.43    0.42 
  -2  -1   3    7.43    0.40 
   1   1  -3   14.73    0.83 
   1   1  -3   15.27    0.83 
   1   1  -3   15.17    0.82 
   1   1  -3   14.51    0.85 
   1   1  -3   14.78    0.82 
  -1  -1   3   14.85    0.83 
  -1  -1   3   15.58    0.82 
  -1  -1   3   16.03    0.83 
  -1  -1   3   15.58    0.84 
  -1  -1   3   14.60    0.82 
   0   1  -3  103.26    5.61 
   0   1  -3  117.22    5.63 
   0   1  -3  106.51    5.62 
   0   1  -3  105.25    5.62 
   0   1  -3  103.85    5.62 
   0  -1   3  104.92    5.62 
   0  -1   3  121.21    5.63 
   0  -1   3  102.80    5.61 
   0  -1   3  100.93    5.61 
   0  -1   3   99.25    5.61 
  -1   1  -3   -0.01    0.04 
  -1   1  -3    0.01    0.04 
  -1   1  -3    0.00    0.03 
  -1   1  -3    0.01    0.03 
   1  -1   3    0.01    0.04 
   1  -1   3    0.07    0.03 
   1  -1   3    0.03    0.04 
   1  -1   3   -0.01    0.03 
  -2   1  -3    5.73    0.34 
  -2   1  -3    5.69    0.35 
  -2   1  -3    5.53    0.33 
  -2   1  -3    5.73    0.36 
   2  -1   3    5.53    0.35 
   2  -1   3    5.86    0.34 
   2  -1   3    5.18    0.35 
   2  -1   3    5.46    0.33 
  -3   1  -3    6.78    0.41 
  -3   1  -3    6.78    0.46 
  -3   1  -3    6.84    0.41 
   3  -1   3    6.96    0.41 
   3  -1   3    6.90    0.41 
   3  -1   3    6.88    0.44 
   3  -1   3    7.14    0.45 
  -4   1  -3   17.48    1.04 
  -4   1  -3   16.85    0.96 
  -4   1  -3   17.10    0.96 
   4  -1   3   17.74    0.97 
   4  -1   3   16.42    0.97 
   4  -1   3   17.55    1.02 
   4  -1   3   17.68    1.01 
  -5   1  -3    0.76    0.21 
  -5   1  -3    0.83    0.12 
  -5   1  -3    0.84    0.20 
  -5   1  -3    0.83    0.11 
   5  -1   3    0.73    0.17 
   5  -1   3    0.87    0.13 
   5  -1   3    0.79    0.17 
   5  -1   3    1.02    0.14 
  -6   1  -3    6.93    0.45 
  -6   1  -3    6.67    0.61 
  -6   1  -3    7.23    0.45 
  -6   1  -3    6.86    0.59 
   6  -1   3    7.14    0.56 
   6  -1   3    7.16    0.48 
   6  -1   3    7.23    0.54 
   6  -1   3    7.14    0.47 
  -7   1  -3   22.02    1.40 
  -7   1  -3   22.39    1.23 
  -7   1  -3   22.27    1.24 
  -7   1  -3   19.35    1.39 
   7  -1   3   22.67    1.37 
   7  -1   3   21.13    1.26 
   7  -1   3   22.40    1.33 
   7  -1   3   21.71    1.25 
  -8   1  -3   15.44    1.17 
  -8   1  -3   17.41    0.94 
  -8   1  -3   17.82    0.96 
  -8   1  -3   14.09    1.19 
   8  -1   3   16.98    1.13 
   8  -1   3   16.99    1.09 
   8  -1   3   13.52    0.98 
   8  -1   3   16.15    0.99 
  -9   1  -3    4.60    0.39 
  -9   1  -3    5.37    0.69 
  -9   1  -3    4.48    0.37 
   9  -1   3    5.65    0.61 
   9  -1   3    4.25    0.62 
   9  -1   3    4.10    0.47 
 -10   1  -3    2.89    0.36 
 -10   1  -3    2.68    0.33 
  10  -1   3    2.30    0.45 
  10  -1   3    2.53    0.48 
 -11   1  -3    3.48    0.41 
 -11   1  -3    2.82    0.40 
  11  -1   3    3.58    0.58 
  11  -1   3    3.01    0.57 
 -12   1  -3    1.44    0.32 
 -12   1  -3    2.06    0.36 
  12  -1   3    1.10    0.61 
  12  -1   3    2.47    0.66 
  12   0  -3    1.83    0.62 
 -12   0   3    1.19    0.29 
  11   0  -3    9.05    1.01 
 -11   0   3    9.03    0.64 
  10   0  -3    6.92    0.81 
  10   0  -3    5.42    0.79 
 -10   0   3    6.19    0.48 
 -10   0   3    6.47    1.11 
   9   0  -3   10.87    0.94 
   9   0  -3   10.90    1.01 
  -9   0   3   11.35    0.98 
  -9   0   3   11.71    0.70 
  -9   0   3    9.70    1.05 
   8   0  -3    2.20    0.38 
   8   0  -3    1.30    0.24 
   8   0  -3    1.73    0.41 
  -8   0   3    1.47    0.19 
  -8   0   3    1.82    0.44 
  -8   0   3    1.49    0.39 
   7   0  -3   26.12    1.45 
   7   0  -3   27.27    1.58 
   7   0  -3   22.25    1.57 
  -7   0   3   26.71    1.54 
  -7   0   3   25.60    1.42 
  -7   0   3   24.52    1.56 
   6   0  -3    4.98    0.54 
   6   0  -3    5.91    0.50 
   6   0  -3    5.29    0.39 
  -6   0   3    5.32    0.37 
  -6   0   3    5.90    0.54 
  -6   0   3    6.43    0.51 
   5   0  -3    7.73    0.55 
   5   0  -3    7.51    0.47 
   5   0  -3    6.04    0.56 
  -5   0   3    7.65    0.57 
  -5   0   3    7.43    0.45 
  -5   0   3    8.22    0.54 
   4   0  -3   11.13    0.65 
   4   0  -3   11.44    0.71 
   4   0  -3   10.01    0.72 
  -4   0   3   12.66    0.70 
  -4   0   3   10.99    0.72 
  -4   0   3   10.92    0.63 
   3   0  -3    0.13    0.11 
   3   0  -3    0.15    0.05 
  -3   0   3    0.16    0.05 
  -3   0   3    0.23    0.09 
  -3   0   3    0.39    0.10 
   2   0  -3   20.02    1.20 
   2   0  -3   22.52    1.19 
   2   0  -3   21.60    1.17 
  -2   0   3   21.42    1.16 
  -2   0   3   22.01    1.20 
  -2   0   3   22.45    1.17 
   1   0  -3   47.36    2.52 
   1   0  -3   47.30    2.52 
   1   0  -3   46.59    2.54 
  -1   0   3   48.36    2.51 
  -1   0   3   51.03    2.54 
  -1   0   3   47.61    2.51 
  -1   0   3   44.68    2.51 
   0   0  -3    3.20    0.20 
   0   0  -3    3.74    0.21 
   0   0  -3    3.56    0.21 
   0   0  -3    3.30    0.20 
   0   0  -3    3.35    0.20 
   0   0   3    3.63    0.20 
   0   0   3    3.45    0.20 
   0   0   3    3.58    0.21 
   0   0   3    3.38    0.20 
   0   0   3    3.78    0.21 
  -1   0  -3    0.26    0.05 
  -1   0  -3    0.23    0.04 
  -1   0  -3    0.24    0.04 
  -1   0  -3    0.22    0.05 
   1   0   3    0.24    0.05 
   1   0   3    0.20    0.04 
   1   0   3    0.28    0.04 
   1   0   3    0.26    0.05 
  -2   0  -3    1.48    0.12 
  -2   0  -3    1.33    0.15 
  -2   0  -3    1.50    0.12 
   2   0   3    1.44    0.12 
   2   0   3    1.24    0.12 
   2   0   3    1.49    0.12 
   2   0   3    1.42    0.14 
  -3   0  -3   80.15    4.38 
  -3   0  -3   80.33    4.34 
  -3   0  -3   79.32    4.34 
   3   0   3   83.08    4.35 
   3   0   3   83.83    4.38 
   3   0   3   82.07    4.34 
   3   0   3   83.65    4.35 
  -4   0  -3    2.28    0.18 
  -4   0  -3    1.84    0.26 
  -4   0  -3    2.17    0.18 
   4   0   3    2.35    0.20 
   4   0   3    2.12    0.19 
   4   0   3    2.23    0.25 
  -5   0  -3    1.39    0.25 
  -5   0  -3    1.21    0.14 
  -5   0  -3    1.14    0.14 
  -5   0  -3    1.20    0.22 
   5   0   3    1.18    0.16 
   5   0   3    1.14    0.16 
   5   0   3    0.90    0.18 
  -6   0  -3   11.92    0.90 
  -6   0  -3   12.45    0.88 
  -6   0  -3   13.27    0.76 
  -6   0  -3   13.37    0.77 
   6   0   3   13.00    0.78 
   6   0   3   13.32    0.79 
   6   0   3   13.39    0.87 
  -7   0  -3    7.74    0.50 
  -7   0  -3    8.01    0.51 
  -7   0  -3    7.17    0.73 
  -7   0  -3    8.94    0.71 
   7   0   3    7.54    0.54 
   7   0   3    7.66    0.54 
   7   0   3    7.92    0.64 
  -8   0  -3    0.78    0.15 
  -8   0  -3    0.48    0.37 
  -8   0  -3    0.49    0.41 
  -8   0  -3    0.90    0.17 
   8   0   3    0.69    0.18 
   8   0   3    0.58    0.20 
   8   0   3    0.47    0.28 
  -9   0  -3    4.15    0.36 
  -9   0  -3    4.28    0.65 
  -9   0  -3    4.83    0.39 
   9   0   3    5.07    0.61 
   9   0   3    4.42    0.57 
 -10   0  -3    2.54    0.32 
 -10   0  -3    3.54    0.50 
  10   0   3    3.34    0.51 
  10   0   3    3.19    0.52 
 -11   0  -3    4.32    0.42 
 -11   0  -3    3.48    0.43 
  11   0   3    4.78    0.71 
  11   0   3    4.56    0.87 
 -12   0  -3    0.97    0.28 
 -12   0  -3    0.65    0.26 
  12   0   3    0.33    0.57 
  12   0   3    1.69    0.62 
  13   0   3   -0.06    0.73 
  12  -1  -3    1.14    0.62 
 -12   1   3    1.52    0.31 
  11  -1  -3    1.82    0.54 
 -11   1   3    1.28    0.24 
  10  -1  -3    7.88    0.84 
  10  -1  -3    6.38    0.98 
 -10   1   3    7.30    0.52 
 -10   1   3    7.79    0.98 
   9  -1  -3    3.94    0.63 
   9  -1  -3    4.38    0.64 
  -9   1   3    3.70    0.61 
  -9   1   3    4.30    0.56 
  -9   1   3    4.18    0.34 
   8  -1  -3    1.48    0.32 
   8  -1  -3    1.38    0.38 
   8  -1  -3    1.20    0.22 
  -8   1   3    1.35    0.17 
  -8   1   3    1.15    0.39 
  -8   1   3    1.10    0.37 
   7  -1  -3    2.22    0.39 
   7  -1  -3    2.13    0.29 
   7  -1  -3    3.01    0.43 
  -7   1   3    2.89    0.42 
  -7   1   3    2.79    0.37 
  -7   1   3    2.68    0.24 
   6  -1  -3    5.21    0.53 
   6  -1  -3    4.90    0.49 
   6  -1  -3    5.32    0.38 
  -6   1   3    5.44    0.50 
  -6   1   3    5.61    0.48 
  -6   1   3    5.17    0.35 
   5  -1  -3    0.61    0.11 
   5  -1  -3    0.66    0.17 
   5  -1  -3    0.38    0.19 
  -5   1   3    0.54    0.09 
  -5   1   3    0.44    0.17 
  -5   1   3    0.39    0.16 
   4  -1  -3   57.41    3.03 
   4  -1  -3   57.85    2.97 
   4  -1  -3   50.05    3.03 
  -4   1   3   52.33    2.97 
  -4   1   3   54.36    3.02 
  -4   1   3   61.02    3.00 
   3  -1  -3   11.83    0.70 
   3  -1  -3   10.28    0.71 
   3  -1  -3   11.87    0.65 
  -3   1   3   11.91    0.64 
  -3   1   3   11.73    0.69 
  -3   1   3   12.55    0.67 
   2  -1  -3    1.36    0.15 
   2  -1  -3    1.47    0.11 
   2  -1  -3    1.61    0.14 
  -2   1   3    1.57    0.14 
   1  -1  -3   14.01    0.76 
   1  -1  -3   13.03    0.74 
  -1   1   3   15.39    0.76 
  -1   1   3   12.66    0.74 
   0  -1  -3    1.15    0.09 
   0  -1  -3    1.09    0.08 
   0   1   3    1.11    0.10 
  -1  -1  -3    1.07    0.10 
  -1  -1  -3    1.14    0.11 
  -1  -1  -3    1.13    0.09 
   1   1   3    1.21    0.09 
   1   1   3    1.03    0.08 
   1   1   3    0.98    0.11 
  -2  -1  -3    5.10    0.30 
  -2  -1  -3    5.02    0.33 
  -2  -1  -3    5.08    0.31 
   2   1   3    5.12    0.32 
   2   1   3    4.86    0.30 
   2   1   3    4.97    0.32 
  -3  -1  -3    0.89    0.15 
  -3  -1  -3    0.86    0.10 
  -3  -1  -3    1.03    0.11 
   3   1   3    1.05    0.11 
   3   1   3    0.99    0.13 
   3   1   3    0.87    0.14 
  -4  -1  -3   -0.02    0.12 
  -4  -1  -3    0.00    0.05 
  -4  -1  -3    0.09    0.06 
   4   1   3    0.21    0.07 
   4   1   3    0.04    0.08 
   4   1   3    0.02    0.11 
  -5  -1  -3    4.95    0.33 
  -5  -1  -3    5.35    0.33 
  -5  -1  -3    4.02    0.46 
  -5  -1  -3    4.77    0.44 
   5   1   3    5.23    0.42 
   5   1   3    4.87    0.36 
   5   1   3    4.53    0.34 
  -6  -1  -3    5.31    0.36 
  -6  -1  -3    5.37    0.35 
  -6  -1  -3    5.62    0.52 
  -6  -1  -3    3.82    0.51 
   6   1   3    4.48    0.39 
   6   1   3    5.09    0.37 
   6   1   3    5.11    0.45 
  -7  -1  -3    1.10    0.36 
  -7  -1  -3    1.31    0.19 
  -7  -1  -3    1.49    0.33 
  -7  -1  -3    1.49    0.21 
   7   1   3    1.68    0.29 
   7   1   3    1.36    0.21 
  -8  -1  -3    0.05    0.37 
  -8  -1  -3    0.33    0.12 
  -8  -1  -3    0.24    0.12 
  -8  -1  -3    0.59    0.36 
   8   1   3    0.40    0.17 
   8   1   3    0.01    0.25 
  -9  -1  -3    6.18    0.47 
  -9  -1  -3    5.79    0.88 
  -9  -1  -3    5.96    0.45 
   9   1   3    7.14    0.68 
 -10  -1  -3    8.03    0.54 
 -10  -1  -3    6.60    0.65 
  10   1   3    7.95    0.85 
 -11  -1  -3    0.83    0.22 
 -11  -1  -3    0.81    0.23 
  11   1   3    0.71    0.46 
  11   1   3    1.21    0.49 
 -12  -1  -3    0.86    0.27 
 -12  -1  -3    0.38    0.24 
  12   1   3    0.45    0.57 
  12   1   3    0.29    0.57 
 -13  -1  -3    0.31    0.31 
  13   1   3    1.87    0.74 
  13   1   3   -0.86    0.68 
  12  -2  -3   -0.28    0.57 
  12  -2  -3    0.77    0.64 
 -12   2   3    0.87    0.26 
  11  -2  -3    2.94    0.64 
 -11   2   3    4.11    0.42 
  10  -2  -3    2.91    0.53 
 -10   2   3    3.03    0.34 
 -10   2   3    3.40    0.66 
 -10   2   3    2.99    0.61 
   9  -2  -3    0.57    0.41 
   9  -2  -3    1.06    0.34 
  -9   2   3    0.24    0.46 
  -9   2   3    0.33    0.14 
  -9   2   3    0.27    0.42 
   8  -2  -3   13.47    0.95 
   8  -2  -3   12.41    0.98 
   8  -2  -3   11.63    0.80 
  -8   2   3   13.13    0.94 
  -8   2   3   11.71    0.94 
  -8   2   3   12.81    0.74 
   7  -2  -3    0.95    0.27 
   7  -2  -3    0.83    0.30 
   7  -2  -3    0.74    0.17 
  -7   2   3    0.41    0.27 
  -7   2   3    1.04    0.14 
  -7   2   3    0.79    0.29 
   6  -2  -3    0.39    0.24 
   6  -2  -3    0.15    0.19 
   6  -2  -3    0.19    0.12 
  -6   2   3    0.43    0.09 
  -6   2   3    0.17    0.20 
  -6   2   3    0.05    0.20 
   5  -2  -3   31.91    2.06 
   5  -2  -3   38.10    2.08 
   5  -2  -3   38.49    2.00 
  -5   2   3   39.97    2.04 
  -5   2   3   33.56    2.09 
  -5   2   3   38.23    1.97 
   4  -2  -3    3.32    0.31 
   4  -2  -3    2.70    0.32 
   4  -2  -3    3.55    0.24 
  -4   2   3    3.34    0.29 
  -4   2   3    3.67    0.28 
  -4   2   3    3.38    0.21 
   3  -2  -3   -0.04    0.08 
   3  -2  -3    0.07    0.05 
   3  -2  -3    0.05    0.09 
  -3   2   3   -0.02    0.06 
  -3   2   3    0.04    0.03 
  -3   2   3   -0.06    0.07 
   2  -2  -3    0.18    0.07 
   2  -2  -3    0.16    0.03 
   2  -2  -3    0.22    0.07 
  -2   2   3    0.24    0.05 
   1  -2  -3    1.29    0.10 
  -1   2   3    1.14    0.09 
   0  -2  -3   20.55    1.17 
   0  -2  -3   22.38    1.17 
  -1  -2  -3    5.24    0.31 
  -1  -2  -3    5.10    0.30 
  -1  -2  -3    5.35    0.29 
  -1  -2  -3    5.04    0.33 
   1   2   3    5.54    0.30 
  -2  -2  -3    9.85    0.58 
  -2  -2  -3    9.70    0.56 
  -2  -2  -3   10.15    0.59 
   2   2   3    9.44    0.58 
   2   2   3   10.90    0.58 
   2   2   3   10.06    0.53 
   2   2   3    9.75    0.55 
  -3  -2  -3    1.42    0.18 
  -3  -2  -3    1.38    0.12 
  -3  -2  -3    1.45    0.14 
   3   2   3    1.29    0.15 
   3   2   3    1.30    0.12 
   3   2   3    1.36    0.17 
  -4  -2  -3    0.68    0.16 
  -4  -2  -3    0.85    0.12 
  -4  -2  -3    0.60    0.18 
  -4  -2  -3    0.75    0.11 
   4   2   3    0.87    0.11 
   4   2   3    0.65    0.13 
   4   2   3    0.86    0.16 
  -5  -2  -3    8.01    0.50 
  -5  -2  -3    7.41    0.62 
  -5  -2  -3    8.43    0.61 
  -5  -2  -3    8.37    0.50 
   5   2   3    7.72    0.57 
   5   2   3    7.94    0.50 
  -6  -2  -3   20.32    1.11 
  -6  -2  -3   17.27    1.24 
  -6  -2  -3   19.49    1.22 
  -6  -2  -3   19.49    1.10 
   6   2   3   19.23    1.10 
   6   2   3   19.76    1.20 
  -7  -2  -3    3.10    0.42 
  -7  -2  -3    3.00    0.27 
  -7  -2  -3    2.65    0.25 
  -7  -2  -3    2.78    0.47 
   7   2   3    2.53    0.27 
   7   2   3    2.68    0.37 
  -8  -2  -3    1.86    0.48 
  -8  -2  -3    1.94    0.22 
  -8  -2  -3    2.09    0.25 
  -8  -2  -3    1.58    0.41 
   8   2   3    1.66    0.25 
   8   2   3    1.77    0.35 
  -9  -2  -3   16.93    1.01 
  -9  -2  -3   16.37    0.97 
  -9  -2  -3   13.12    1.42 
   9   2   3   18.43    1.20 
 -10  -2  -3   22.37    1.35 
 -10  -2  -3   21.95    1.30 
  10   2   3   23.92    1.55 
 -11  -2  -3    4.41    0.48 
 -11  -2  -3    4.38    0.41 
  11   2   3    4.23    0.67 
 -12  -2  -3    0.80    0.26 
 -12  -2  -3    1.04    0.28 
  12   2   3    0.72    0.60 
 -13  -2  -3    5.36    0.61 
  13   2   3    3.74    0.93 
  13   2   3    3.56    0.80 
  12  -3  -3    2.86    0.71 
  12  -3  -3    2.44    0.71 
  11  -3  -3    3.22    0.61 
  11  -3  -3    2.42    0.62 
 -11   3   3    3.09    0.37 
  10  -3  -3    0.76    0.40 
  10  -3  -3    0.20    0.39 
 -10   3   3    1.25    0.54 
 -10   3   3   -0.19    0.51 
 -10   3   3    0.38    0.15 
   9  -3  -3    0.35    0.35 
  -9   3   3    0.84    0.44 
  -9   3   3    0.79    0.15 
  -9   3   3    1.20    0.43 
   8  -3  -3    5.86    0.71 
   8  -3  -3    6.14    0.65 
   8  -3  -3    6.59    0.54 
  -8   3   3    6.86    0.67 
  -8   3   3    7.51    0.45 
  -8   3   3    7.68    0.69 
   7  -3  -3    1.59    0.29 
   7  -3  -3    1.58    0.22 
   7  -3  -3    1.28    0.33 
  -7   3   3    1.54    0.31 
  -7   3   3    1.74    0.18 
  -7   3   3    1.53    0.31 
   6  -3  -3    0.22    0.22 
   6  -3  -3   -0.05    0.17 
   6  -3  -3    0.15    0.11 
  -6   3   3    0.09    0.18 
  -6   3   3    0.26    0.07 
   5  -3  -3   46.85    2.53 
   5  -3  -3   47.92    2.61 
   5  -3  -3   42.58    2.59 
  -5   3   3   51.05    2.57 
  -5   3   3   46.82    2.57 
   4  -3  -3    0.00    0.12 
   4  -3  -3    0.06    0.06 
   4  -3  -3   -0.07    0.12 
  -4   3   3    0.16    0.10 
  -4   3   3    0.13    0.10 
  -4   3   3    0.02    0.04 
   3  -3  -3   45.09    2.37 
   3  -3  -3   39.71    2.35 
   3  -3  -3   44.34    2.32 
  -3   3   3   45.34    2.34 
   2  -3  -3  149.22    7.66 
   2  -3  -3  141.94    7.68 
   1  -3  -3    8.39    0.53
[truncated: 6,371,984 more chars]
